# Supplementary material for: Phylogenetics and Mobilization of Genomic Traits of Cephalosporin-Resistant Escherichia coli Originated from Retail Meat
Source: Pathogens. 2024 Aug 19;13(8):700. doi: 10.3390/pathogens13080700 (PMC11357031; doi:10.3390/pathogens13080700)
Supplement: Supplementary file 1 [file pathogens-13-00700-s001.zip]

Archive with 1 entries (1 files):
- pathogens-3120896-supplementary.xlsx
