# Supplementary material for: Phylogenetics and Mobilization of Genomic Traits of Cephalosporin-Resistant Escherichia coli Originated from Retail Meat
Source: Pathogens. 2024 Aug 19;13(8):700. doi: 10.3390/pathogens13080700 (PMC11357031; doi:10.3390/pathogens13080700)
Supplement: Supplementary file 1 [file pathogens-13-00700-s001.zip › pathogens-3120896-supplementary.xlsx]

## Sheet: Metadata
Sample ID	isolate code	organism	isolation_source	ENA	first_file	second_file	organism	latitude	longitude	country	region	city	collection_date	host	host_status	collected_by
170901_0245	46/14	Escherichia coli	beef	ERS2055342	170901_0245_S11_L001_R1_001.fastq.gz	170901_0245_S11_L001_R2_001.fastq.gz	Escherichia coli	51.919438	19.145136	Poland			2014		not provided	NVRI
170901_0251	74/14	Escherichia coli	beef	ERS2055348	170901_0251_S43_L001_R1_001.fastq.gz	170901_0251_S43_L001_R2_001.fastq.gz	Escherichia coli	51.919438	19.145136	Poland			2014		not provided	NVRI
170901_0252	77/14	Escherichia coli	beef	ERS2055349	170901_0252_S6_L001_R1_001.fastq.gz	170901_0252_S6_L001_R2_001.fastq.gz	Escherichia coli	51.919438	19.145136	Poland			2014		not provided	NVRI
170901_0255	81/14	Escherichia coli	beef	ERS2055352	170901_0255_S23_L001_R1_001.fastq.gz	170901_0255_S23_L001_R2_001.fastq.gz	Escherichia coli	51.919438	19.145136	Poland			2014		not provided	NVRI
170901_0258	7/15	Escherichia coli	pork	ERS2055355	170901_0258_S39_L001_R1_001.fastq.gz	170901_0258_S39_L001_R2_001.fastq.gz	Escherichia coli	51.919438	19.145136	Poland			2015		not provided	NVRI
170901_0259	27/15	Escherichia coli	pork	ERS2055356	170901_0259_S44_L001_R1_001.fastq.gz	170901_0259_S44_L001_R2_001.fastq.gz	Escherichia coli	51.919438	19.145136	Poland			2015		not provided	NVRI
170901_0260	42/15	Escherichia coli	pork	ERS2055357	170901_0260_S1_L001_R1_001.fastq.gz	170901_0260_S1_L001_R2_001.fastq.gz	Escherichia coli	51.919438	19.145136	Poland			2015		not provided	NVRI
170901_0261	43/15	Escherichia coli	pork	ERS2055358	170901_0261_S7_L001_R1_001.fastq.gz	170901_0261_S7_L001_R2_001.fastq.gz	Escherichia coli	51.919438	19.145136	Poland			2015		not provided	NVRI
170901_0262	79/15	Escherichia coli	pork	ERS2055359	170901_0262_S13_L001_R1_001.fastq.gz	170901_0262_S13_L001_R2_001.fastq.gz	Escherichia coli	51.919438	19.145136	Poland			2015		not provided	NVRI
170901_0263	95/15	Escherichia coli	pork	ERS2055360	170901_0263_S19_L001_R1_001.fastq.gz	170901_0263_S19_L001_R2_001.fastq.gz	Escherichia coli	51.919438	19.145136	Poland			2015		not provided	NVRI
171024_0304	107/15	Escherichia coli	pork	ERS2055362	171024_0304_S27_L001_R1_001.fastq.gz	171024_0304_S27_L001_R2_001.fastq.gz	Escherichia coli	51.919438	19.145136	Poland			2015		not provided	NVRI
171024_0305	114/15	Escherichia coli	pork	ERS2055363	171024_0305_S31_L001_R1_001.fastq.gz	171024_0305_S31_L001_R2_001.fastq.gz	Escherichia coli	51.919438	19.145136	Poland			2015		not provided	NVRI
171024_0306	121/15	Escherichia coli	pork	ERS2055364	171024_0306_S37_L001_R1_001.fastq.gz	171024_0306_S37_L001_R2_001.fastq.gz	Escherichia coli	51.919438	19.145136	Poland			2015		not provided	NVRI
171024_0307	70/14	Escherichia coli	beef	ERS2055365	171024_0307_S43_L001_R1_001.fastq.gz	171024_0307_S43_L001_R2_001.fastq.gz	Escherichia coli	51.919438	19.145136	Poland			2015		not provided	NVRI
171024_0309	30/15	Escherichia coli	pork	ERS2055366	171024_0309_S9_L001_R1_001.fastq.gz	171024_0309_S9_L001_R2_001.fastq.gz	Escherichia coli	51.919438	19.145136	Poland			2015		not provided	NVRI
171024_0310	123/15	Escherichia coli	pork	ERS2055367	171024_0310_S15_L001_R1_001.fastq.gz	171024_0310_S15_L001_R2_001.fastq.gz	Escherichia coli	51.919438	19.145136	Poland			2015		not provided	NVRI
171024_0311	128/15	Escherichia coli	pork	ERS2055368	171024_0311_S21_L001_R1_001.fastq.gz	171024_0311_S21_L001_R2_001.fastq.gz	Escherichia coli	51.919438	19.145136	Poland			2015		not provided	NVRI
171024_0312	1/16	Escherichia coli	broiler meat	ERS2055369	171024_0312_S28_L001_R1_001.fastq.gz	171024_0312_S28_L001_R2_001.fastq.gz	Escherichia coli	51.919438	19.145136	Poland			2016		not provided	NVRI
171024_0313	16/16	Escherichia coli	broiler meat	ERS2055370	171024_0313_S32_L001_R1_001.fastq.gz	171024_0313_S32_L001_R2_001.fastq.gz	Escherichia coli	51.919438	19.145136	Poland			2016		not provided	NVRI
171024_0314	19/16	Escherichia coli	broiler meat	ERS2055371	171024_0314_S38_L001_R1_001.fastq.gz	171024_0314_S38_L001_R2_001.fastq.gz	Escherichia coli	51.919438	19.145136	Poland			2016		not provided	NVRI
171024_0315	20/16	Escherichia coli	broiler meat	ERS2055372	171024_0315_S44_L001_R1_001.fastq.gz	171024_0315_S44_L001_R2_001.fastq.gz	Escherichia coli	51.919438	19.145136	Poland			2016		not provided	NVRI
171024_0316	23/16	Escherichia coli	broiler meat	ERS2055373	171024_0316_S4_L001_R1_001.fastq.gz	171024_0316_S4_L001_R2_001.fastq.gz	Escherichia coli	51.919438	19.145136	Poland			2016		not provided	NVRI
171024_0317	24/16	Escherichia coli	broiler meat	ERS2055374	171024_0317_S10_L001_R1_001.fastq.gz	171024_0317_S10_L001_R2_001.fastq.gz	Escherichia coli	51.919438	19.145136	Poland			2016		not provided	NVRI
171024_0318	25/16	Escherichia coli	broiler meat	ERS2055375	171024_0318_S16_L001_R1_001.fastq.gz	171024_0318_S16_L001_R2_001.fastq.gz	Escherichia coli	51.919438	19.145136	Poland			2016		not provided	NVRI
171024_0319	26/16	Escherichia coli	broiler meat	ERS2055376	171024_0319_S22_L001_R1_001.fastq.gz	171024_0319_S22_L001_R2_001.fastq.gz	Escherichia coli	51.919438	19.145136	Poland			2016		not provided	NVRI
171110_0339	28/16	Escherichia coli	broiler meat	ERS2055377	171110_0339_S19_L001_R1_001.fastq.gz	171110_0339_S19_L001_R2_001.fastq.gz	Escherichia coli	51.919438	19.145136	Poland			2016		not provided	NVRI
171110_0340	29/16	Escherichia coli	broiler meat	ERS2055378	171110_0340_S25_L001_R1_001.fastq.gz	171110_0340_S25_L001_R2_001.fastq.gz	Escherichia coli	51.919438	19.145136	Poland			2016		not provided	NVRI
171110_0341	30/16	Escherichia coli	broiler meat	ERS2055379	171110_0341_S31_L001_R1_001.fastq.gz	171110_0341_S31_L001_R2_001.fastq.gz	Escherichia coli	51.919438	19.145136	Poland			2016		not provided	NVRI
171110_0342	31/16	Escherichia coli	broiler meat	ERS2055380	171110_0342_S37_L001_R1_001.fastq.gz	171110_0342_S37_L001_R2_001.fastq.gz	Escherichia coli	51.919438	19.145136	Poland			2016		not provided	NVRI
171110_0343	33/16	Escherichia coli	broiler meat	ERS2055381	171110_0343_S43_L001_R1_001.fastq.gz	171110_0343_S43_L001_R2_001.fastq.gz	Escherichia coli	51.919438	19.145136	Poland			2016		not provided	NVRI
171110_0344	40/16	Escherichia coli	broiler meat	ERS2055382	171110_0344_S2_L001_R1_001.fastq.gz	171110_0344_S2_L001_R2_001.fastq.gz	Escherichia coli	51.919438	19.145136	Poland			2016		not provided	NVRI
171110_0345	41/16	Escherichia coli	broiler meat	ERS2055383	171110_0345_S8_L001_R1_001.fastq.gz	171110_0345_S8_L001_R2_001.fastq.gz	Escherichia coli	51.919438	19.145136	Poland			2016		not provided	NVRI
171110_0346	42/16	Escherichia coli	broiler meat	ERS2055384	171110_0346_S14_L001_R1_001.fastq.gz	171110_0346_S14_L001_R2_001.fastq.gz	Escherichia coli	51.919438	19.145136	Poland			2016		not provided	NVRI
171110_0347	44/16	Escherichia coli	broiler meat	ERS2055385	171110_0347_S20_L001_R1_001.fastq.gz	171110_0347_S20_L001_R2_001.fastq.gz	Escherichia coli	51.919438	19.145136	Poland			2016		not provided	NVRI
171110_0348	47/16	Escherichia coli	broiler meat	ERS2055386	171110_0348_S26_L001_R1_001.fastq.gz	171110_0348_S26_L001_R2_001.fastq.gz	Escherichia coli	51.919438	19.145136	Poland			2016		not provided	NVRI
171110_0349	48/16	Escherichia coli	broiler meat	ERS2055387	171110_0349_S32_L001_R1_001.fastq.gz	171110_0349_S32_L001_R2_001.fastq.gz	Escherichia coli	51.919438	19.145136	Poland			2016		not provided	NVRI

## Sheet: MLST
Sample ID	ST		Alle prolile
170901_0245	10		adk(10)	fumC(11)	gyrB(4)	icd(8)	mdh(8)	purA(8)	recA(2)
170901_0251	694		adk(10)	fumC(11)	gyrB(4)	icd(8)	mdh(7)	purA(13)	recA(2)
170901_0252	155		adk(6)	fumC(4)	gyrB(14)	icd(16)	mdh(24)	purA(8)	recA(14)
170901_0255	58		adk(6)	fumC(4)	gyrB(4)	icd(16)	mdh(24)	purA(8)	recA(14)
170901_0258	744		adk(10)	fumC(11)	gyrB(135)	icd(8)	mdh(8)	purA(8)	recA(2)
170901_0259	117		adk(20)	fumC(45)	gyrB(41)	icd(43)	mdh(5)	purA(32)	recA(2)
170901_0260	88		adk(6)	fumC(4)	gyrB(12)	icd(1)	mdh(20)	purA(12)	recA(7)
170901_0261	873		adk(10)	fumC(11)	gyrB(144)	icd(8)	mdh(8)	purA(8)	recA(2)
170901_0262	301		adk(78)	fumC(27)	gyrB(5)	icd(10)	mdh(12)	purA(8)	recA(2)
170901_0263	641		adk(9)	fumC(6)	gyrB(33)	icd(131)	mdh(24)	purA(8)	recA(7)
171024_0304	117		adk(20)	fumC(45)	gyrB(41)	icd(43)	mdh(5)	purA(32)	recA(2)
171024_0305	7969		adk(43)	fumC(41)	gyrB(15)	icd(90)	mdh(11)	purA(238)	recA(6)
171024_0306	58		adk(6)	fumC(4)	gyrB(4)	icd(16)	mdh(24)	purA(8)	recA(14)
171024_0307	744		adk(10)	fumC(11)	gyrB(135)	icd(8)	mdh(8)	purA(8)	recA(2)
171024_0309	1011		adk(6)	fumC(4)	gyrB(159)	icd(44)	mdh(112)	purA(1)	recA(17)
171024_0310	20		adk(6)	fumC(4)	gyrB(3)	icd(18)	mdh(7)	purA(7)	recA(6)
171024_0311	10		adk(10)	fumC(11)	gyrB(4)	icd(8)	mdh(8)	purA(8)	recA(2)
171024_0312	48		adk(6)	fumC(11)	gyrB(4)	icd(8)	mdh(8)	purA(8)	recA(2)
171024_0313	354		adk(85)	fumC(88)	gyrB(78)	icd(29)	mdh(59)	purA(58)	recA(62)
171024_0314	10		adk(10)	fumC(11)	gyrB(4)	icd(8)	mdh(8)	purA(8)	recA(2)
171024_0315	354		adk(85)	fumC(88)	gyrB(78)	icd(29)	mdh(59)	purA(58)	recA(62)
171024_0316	69		adk(21)	fumC(35)	gyrB(27)	icd(6)	mdh(5)	purA(5)	recA(4)
171024_0317	57		adk(6)	fumC(31)	gyrB(5)	icd(28)	mdh(1)	purA(1)	recA(2)
171024_0318	648		adk(92)	fumC(4)	gyrB(87)	icd(96)	mdh(70)	purA(58)	recA(2)
171024_0319	155		adk(6)	fumC(4)	gyrB(14)	icd(16)	mdh(24)	purA(8)	recA(14)
171110_0339	354		adk(85)	fumC(88)	gyrB(78)	icd(29)	mdh(59)	purA(58)	recA(62)
171110_0340	7973		adk(6)	fumC(7)	gyrB(33)	icd(16)	mdh(11)	purA(8)	recA(6)
171110_0341	2485		adk(6)	fumC(4)	gyrB(159)	icd(140)	mdh(112)	purA(1)	recA(17)
171110_0342	3107		adk(10)	fumC(11)	gyrB(5)	icd(8)	mdh(7)	purA(219)	recA(2)
171110_0343	539		adk(6)	fumC(19)	gyrB(57)	icd(18)	mdh(9)	purA(13)	recA(6)
171110_0344	1800		adk(9)	fumC(19)	gyrB(33)	icd(18)	mdh(9)	purA(122)	recA(6)
171110_0345	359		adk(43)	fumC(41)	gyrB(15)	icd(90)	mdh(11)	purA(8)	recA(6)
171110_0346	7970		adk(771)	fumC(19)	gyrB(33)	icd(18)	mdh(9)	purA(122)	recA(6)
171110_0347	354		adk(85)	fumC(88)	gyrB(78)	icd(29)	mdh(59)	purA(58)	recA(62)
171110_0348	1800		adk(9)	fumC(19)	gyrB(33)	icd(18)	mdh(9)	purA(122)	recA(6)
171110_0349	23		adk(6)	fumC(4)	gyrB(12)	icd(1)	mdh(20)	purA(13)	recA(7)

## Sheet: O H
Sample ID	number of genes found	fliC-H10	fliC-H11	fliC-H12	fliC-H18	fliC-H2	fliC-H21	fliC-H25	fliC-H27	fliC-H28	fliC-H31	fliC-H33	fliC-H34	fliC-H4	fliC-H45	fliC-H48	fliC-H5	fliC-H51	fliC-H9	wzm-O9	wzm-Onovel32	wzt-O9	wzt-Onovel32	wzx-O10	wzx-O103	wzx-O11	wzx-O140	wzx-O15	wzx-O153	wzx-O154	wzx-O159	wzx-O17-O77-Gp9	wzx-O176	wzx-O177	wzx-O25	wzx-O29	wzx-O4	wzx-O45	wzx-O5	wzx-O51	wzx-O61	wzx-O71	wzx-O78	wzx-O80	wzx-O86	wzx-Onovel12	wzy-O10	wzy-O103	wzy-O140
170901_0245	3	.	.	.	.	.	.	.	100.00	.	.	.	.	.	.	.	.	.	.	.	.	.	.	.	.	.	.	.	.	.	.	.	.	.	.	.	100.00	.	.	.	.	.	.	.	.	.	.	.	.
170901_0251	3	.	.	.	.	.	.	.	.	.	.	100.00	.	.	.	.	.	.	.	.	100.00	.	100.00	.	.	.	.	.	.	.	.	.	.	.	.	.	.	.	.	.	.	.	.	.	.	.	.	.	.
170901_0252	3	99.92	.	.	.	.	.	.	.	.	.	.	.	.	.	.	.	.	.	100.00	.	100.00	.	.	.	.	.	.	.	.	.	.	.	.	.	.	.	.	.	.	.	.	.	.	.	.	.	.	.
170901_0255	3	.	.	.	.	.	.	.	.	100.00	.	.	.	.	.	.	.	.	.	.	.	.	.	.	.	.	.	.	100.00	.	.	.	.	.	.	.	.	.	.	.	.	.	.	.	.	.	.	.	.
170901_0258	3	.	.	.	.	.	.	.	.	.	.	.	.	.	.	.	.	.	100.00	.	100.00	.	100.00	.	.	.	.	.	.	.	.	.	.	.	.	.	.	.	.	.	.	.	.	.	.	.	.	.	.
170901_0259	3	.	.	.	.	.	.	.	.	.	.	.	.	100.00	.	.	.	.	.	.	.	.	.	.	.	.	.	.	.	.	.	.	.	100.00	.	.	.	.	.	.	.	.	.	.	.	.	.	.	.
170901_0260	1	.	.	100.00	.	.	.	.	.	.	.	.	.	.	.	.	.	.	.	.	.	.	.	.	.	.	.	.	.	.	.	.	.	.	.	.	.	.	.	.	.	.	.	.	.	.	.	.	.
170901_0261	3	.	.	100.00	.	.	.	.	.	.	.	.	.	.	.	.	.	.	.	.	.	.	.	.	.	.	.	.	.	.	.	.	100.00	.	.	.	.	.	.	.	.	.	.	.	.	.	.	.	.
170901_0262	3	.	.	.	.	100.00	.	.	.	.	.	.	.	.	.	.	.	.	.	.	.	.	.	.	.	.	.	.	.	.	.	.	.	.	.	.	.	.	.	.	.	.	.	100.00	.	.	.	.	.
170901_0263	3	.	.	.	.	.	.	.	.	.	.	.	.	100.00	.	.	.	.	.	.	.	.	.	.	.	.	.	.	.	.	.	.	.	.	.	.	.	100.00	.	.	.	.	.	.	.	.	.	.	.
171024_0304	3	.	.	.	.	.	.	.	.	.	.	.	.	100.00	.	.	.	.	.	.	.	.	.	.	.	.	.	.	.	.	.	.	.	.	.	.	.	.	.	.	.	.	.	.	.	100.00	.	.	.
171024_0305	3	.	.	.	.	.	.	.	.	.	100.00	.	.	.	.	.	.	.	.	.	.	.	.	.	.	.	.	.	.	.	.	.	.	.	.	100.00	.	.	.	.	.	.	.	.	.	.	.	.	.
171024_0306	3	.	.	.	.	.	.	.	.	.	.	.	.	100.00	.	.	.	.	.	100.00	.	100.00	.	.	.	.	.	.	.	.	.	.	.	.	.	.	.	.	.	.	.	.	.	.	.	.	.	.	.
171024_0307	3	.	.	.	.	.	.	.	.	.	.	.	.	.	.	.	.	.	100.00	.	100.00	.	100.00	.	.	.	.	.	.	.	.	.	.	.	.	.	.	.	.	.	.	.	.	.	.	.	.	.	.
171024_0309	3	.	.	.	.	.	.	.	.	.	.	.	.	.	.	.	.	100.00	.	.	.	.	.	.	.	.	.	.	.	.	.	.	.	.	.	.	.	.	.	.	.	.	.	.	100.00	.	.	.	.
171024_0310	3	.	.	.	.	100.00	.	.	.	.	.	.	.	.	.	.	.	.	.	.	.	.	.	.	100.00	.	.	.	.	.	.	.	.	.	.	.	.	.	.	.	.	.	.	.	.	.	.	100.00	.
171024_0311	3	.	.	.	.	.	.	.	100.00	.	.	.	.	.	.	.	.	.	.	.	.	.	.	.	.	.	.	.	.	.	.	.	.	.	.	.	100.00	.	.	.	.	.	.	.	.	.	.	.	.
171024_0312	3	.	98.09	.	.	.	.	.	.	.	.	.	.	.	.	.	.	.	.	.	.	.	.	.	.	.	.	.	.	.	.	.	.	.	.	.	.	.	.	.	100.00	.	.	.	.	.	.	.	.
171024_0313	3	.	.	.	.	.	.	.	.	.	.	.	100.00	.	.	.	.	.	.	.	.	.	.	.	.	.	.	.	.	.	.	.	.	.	100.00	.	.	.	.	.	.	.	.	.	.	.	.	.	.
171024_0314	3	.	.	.	.	.	.	.	.	.	.	.	.	.	.	100.00	.	.	.	.	.	.	.	.	.	.	.	.	.	.	.	.	.	.	.	.	.	.	.	.	.	100.00	.	.	.	.	.	.	.
171024_0315	3	.	.	.	.	.	.	.	.	.	.	.	100.00	.	.	.	.	.	.	.	.	.	.	.	.	.	.	.	100.00	.	.	.	.	.	.	.	.	.	.	.	.	.	.	.	.	.	.	.	.
171024_0316	3	.	.	.	100.00	.	.	.	.	.	.	.	.	.	.	.	.	.	.	.	.	.	.	.	.	.	.	.	.	.	.	100.00	.	.	.	.	.	.	.	.	.	.	.	.	.	.	.	.	.
171024_0317	3	.	.	.	.	.	.	100.00	.	.	.	.	.	.	.	.	.	.	.	.	.	.	.	.	.	.	100.00	.	.	.	.	.	.	.	.	.	.	.	.	.	.	.	.	.	.	.	.	.	100.00
171024_0318	3	100.00	.	.	.	.	.	.	.	.	.	.	.	.	.	.	.	.	.	.	.	.	.	.	.	.	.	.	.	.	.	.	.	.	.	.	.	.	100.00	.	.	.	.	.	.	.	.	.	.
171024_0319	3	.	.	.	.	.	.	.	.	.	.	.	.	.	.	.	.	100.00	.	.	.	.	.	.	.	.	.	.	.	.	.	.	.	.	.	100.00	.	.	.	.	.	.	.	.	.	.	.	.	.
171110_0339	3	.	.	.	.	.	.	.	.	.	.	.	100.00	.	.	.	.	.	.	.	.	.	.	.	.	.	.	.	100.00	.	.	.	.	.	.	.	.	.	.	.	.	.	.	.	.	.	.	.	.
171110_0340	3	.	.	.	.	.	.	.	.	.	.	.	.	.	.	.	99.92	.	.	.	.	.	.	99.54	.	.	.	.	.	.	.	.	.	.	.	.	.	.	.	.	.	.	.	.	.	.	100.00	.	.
171110_0341	3	.	.	.	.	.	.	.	.	.	.	.	.	.	100.00	.	.	.	.	.	.	.	.	.	.	.	.	100.00	.	.	.	.	.	.	.	.	.	.	.	.	.	.	.	.	.	.	.	.	.
171110_0342	1	.	.	100.00	.	.	.	.	.	.	.	.	.	.	.	.	.	.	.	.	.	.	.	.	.	.	.	.	.	.	.	.	.	.	.	.	.	.	.	.	.	.	.	.	.	.	.	.	.
171110_0343	3	.	.	.	.	.	.	.	.	100.00	.	.	.	.	.	.	.	.	.	.	.	.	.	.	.	.	.	.	.	.	100.00	.	.	.	.	.	.	.	.	.	.	.	.	.	.	.	.	.	.
171110_0344	3	.	.	.	.	.	100.00	.	.	.	.	.	.	.	.	.	.	.	.	.	.	.	.	.	.	.	.	.	.	.	.	.	.	.	.	.	.	.	.	100.00	.	.	.	.	.	.	.	.	.
171110_0345	2	.	.	.	.	.	100.00	.	.	.	.	.	.	.	.	.	.	.	.	.	.	.	.	.	.	.	.	.	.	100.00	.	.	.	.	.	.	.	.	.	.	.	.	.	.	.	.	.	.	.
171110_0346	2	.	.	.	.	.	100.00	.	.	.	.	.	.	.	.	.	.	.	.	.	.	.	.	.	.	100.00	.	.	.	.	.	.	.	.	.	.	.	.	.	.	.	.	.	.	.	.	.	.	.
171110_0347	2	.	.	.	.	.	.	.	.	.	.	.	100.00	.	.	.	.	.	.	.	.	.	.	.	.	.	.	.	.	.	.	.	.	.	.	.	.	.	.	.	.	.	.	.	.	.	.	.	.
171110_0348	3	.	.	.	.	.	100.00	.	.	.	.	.	.	.	.	.	.	.	.	.	.	.	.	.	.	.	.	.	.	.	.	.	.	.	.	.	.	.	.	97.05	.	.	.	.	.	.	.	.	.
171110_0349	3	.	.	.	.	.	.	.	.	.	.	.	.	100.00	.	.	.	.	.	.	.	.	.	.	.	.	.	.	.	.	.	.	.	.	.	.	.	.	.	.	.	.	100.00	.	.	.	.	.	.
[truncated: 18 more columns]

## Sheet: cgMLST
Sample ID	total number of loci	Number of called alleles	% Called alleles	cgST	Allele matches in cgST	% Allele matches
171110_0341	2513	2409	95.86	58748	2408	95.82
170901_0261	2513	2395	95.3	58705	2390	95.11
171110_0346	2513	2405	95.7	58715	2403	95.62
171024_0311	2513	2403	95.62	58697	2401	95.54
171024_0306	2513	2404	95.66	58701	2404	95.66
170901_0262	2513	2404	95.66	58704	2404	95.66
171110_0343	2513	2402	95.58	10819	2364	94.07
171110_0348	2513	2403	95.62	58713	2399	95.46
170901_0260	2513	2407	95.78	58682	2406	95.74
171024_0309	2513	2401	95.54	58722	2401	95.54
171110_0339	2513	2398	95.42	58719	2395	95.3
170901_0263	2513	2403	95.62	58681	2402	95.58
171110_0340	2513	2408	95.82	58749	2405	95.7
171110_0349	2513	2408	95.82	58732	2408	95.82
171110_0345	2513	2395	95.3	58716	2394	95.26
170901_0252	2513	2401	95.54	58688	2400	95.5
171024_0319	2513	2405	95.7	58720	2404	95.66
170901_0251	2513	2400	95.5	58680	2399	95.46
170901_0259	2513	2402	95.58	58744	2397	95.38
171024_0315	2513	2395	95.3	58693	2392	95.19
171024_0317	2513	2404	95.66	58721	2398	95.42
171024_0316	2513	2400	95.5	58692	2393	95.22
171110_0342	2513	2403	95.62	58718	2401	95.54
171024_0307	2513	2401	95.54	58700	2401	95.54
171024_0313	2513	2399	95.46	58695	2394	95.26
170901_0245	2513	2402	95.58	58707	2401	95.54
170901_0258	2513	2397	95.38	58683	2396	95.34
171024_0314	2513	2401	95.54	58694	2400	95.5
171110_0347	2513	2395	95.3	58714	2392	95.19
171024_0312	2513	2397	95.38	58696	2396	95.34
171024_0305	2513	2401	95.54	58702	2401	95.54
171024_0318	2513	2402	95.58	58733	2397	95.38
171110_0344	2513	2405	95.7	58717	2401	95.54
171024_0310	2513	2403	95.62	58698	2402	95.58
170901_0255	2513	2408	95.82	58685	2407	95.78
171024_0304	2513	2398	95.42	58703	2395	95.3

## Sheet: Point mutations
Sample ID	Point Mutations	Nucleotide change	Amino acid change	Resistance	PMID
171110_0349	gyrA
	Mutation
	gyrA p.S83L	TCG -> TTG	S -> L	Nalidixic acid,Ciprofloxacin	8891148
171110_0348	gyrA
	Mutation
	gyrA p.S83L	TCG -> TTG	S -> L	Nalidixic acid,Ciprofloxacin	8891148
	gyrA p.D87N	GAC -> AAC	D -> N	Nalidixic acid,Ciprofloxacin	12654733
	parC
	Mutation
	parC p.S80I	AGC -> ATC	S -> I	Nalidixic acid,Ciprofloxacin	8851598
171110_0347	gyrA
	Mutation
	gyrA p.S83L	TCG -> TTG	S -> L	Nalidixic acid,Ciprofloxacin	8891148
	gyrA p.D87N	GAC -> AAC	D -> N	Nalidixic acid,Ciprofloxacin	12654733
	parC
	Mutation
	parC p.S80I	AGC -> ATT	S -> I	Nalidixic acid,Ciprofloxacin	8851598
	parE
	Mutation
	parE p.I355T	ATC -> ACC	I -> T	Nalidixic acid,Ciprofloxacin	28598203
171110_0346	gyrA
	Mutation
	gyrA p.S83L	TCG -> TTG	S -> L	Nalidixic acid,Ciprofloxacin	8891148
	gyrA p.D87N	GAC -> AAC	D -> N	Nalidixic acid,Ciprofloxacin	12654733
	parC
	Mutation
	parC p.S80I	AGC -> ATC	S -> I	Nalidixic acid,Ciprofloxacin	8851598
171110_0345	Mutation
	gyrA p.S83L	TCG -> TTG	S -> L	Nalidixic acid,Ciprofloxacin	8891148
	gyrA p.D87N	GAC -> AAC	D -> N	Nalidixic acid,Ciprofloxacin	12654733
	parC
	Mutation
	parC p.S80I	AGC -> ATC	S -> I	Nalidixic acid,Ciprofloxacin	8851598
171110_0344	gyrA
	Mutation
	gyrA p.S83L	TCG -> TTG	S -> L	Nalidixic acid,Ciprofloxacin	8891148
	gyrA p.D87N	GAC -> AAC	D -> N	Nalidixic acid,Ciprofloxacin	12654733
	parC
	Mutation
	parC p.S80I	AGC -> ATC	S -> I	Nalidixic acid,Ciprofloxacin	8851598
171110_0343	gyrA
	Mutation
	gyrA p.S83L	TCG -> TTG	S -> L	Nalidixic acid,Ciprofloxacin	8891148
	gyrA p.D87N	GAC -> AAC	D -> N	Nalidixic acid,Ciprofloxacin	12654733
	parC
	Mutation
	parC p.S80I	AGC -> ATC	S -> I	Nalidixic acid,Ciprofloxacin	8851598
171110_0342	gyrA
	Mutation
	gyrA p.S83L	TCG -> TTG	S -> L	Nalidixic acid,Ciprofloxacin	8891148
	gyrA p.D87N	GAC -> AAC	D -> N	Nalidixic acid,Ciprofloxacin	12654733
	parC
	Mutation
	parC p.S80I	AGC -> ATC	S -> I	Nalidixic acid,Ciprofloxacin	8851598
171110_0341	gyrA
	Mutation
	gyrA p.S83L	TCG -> TTG	S -> L	Nalidixic acid,Ciprofloxacin	8891148
171110_0340
	gyrA
	Mutation
	gyrA p.S83L	TCG -> TTG	S -> L	Nalidixic acid,Ciprofloxacin	8891148
	gyrA p.D87N	GAC -> AAC	D -> N	Nalidixic acid,Ciprofloxacin	12654733
	parC
	Mutation
	parC p.S80I	AGC -> ATC	S -> I	Nalidixic acid,Ciprofloxacin	8851598
	parE
	Mutation
	parE p.S458A	TCG -> GCG	S -> A	Nalidixic acid,Ciprofloxacin	28598203
171110_0339	gyrA
	Mutation
	gyrA p.S83L	TCG -> TTG	S -> L	Nalidixic acid,Ciprofloxacin	8891148
	gyrA p.D87N	GAC -> AAC	D -> N	Nalidixic acid,Ciprofloxacin	12654733
	parC
	Mutation
	parC p.S80I	AGC -> ATT	S -> I	Nalidixic acid,Ciprofloxacin	8851598
	parE
	Mutation
	parE p.I355T	ATC -> ACC	I -> T	Nalidixic acid,Ciprofloxacin	28598203
171024_0319	gyrA
	Mutation
	gyrA p.S83L	TCG -> TTG	S -> L	Nalidixic acid,Ciprofloxacin	8891148
	gyrA p.D87N	GAC -> AAC	D -> N	Nalidixic acid,Ciprofloxacin	12654733
	parC
	Mutation
	parC p.S80I	AGC -> ATC	S -> I	Nalidixic acid,Ciprofloxacin	8851598
171024_0318	gyrA
	Mutation
	gyrA p.S83L	TCG -> TTG	S -> L	Nalidixic acid,Ciprofloxacin	8891148
	parC
	Mutation
	parC p.S80I	AGC -> ATC	S -> I	Nalidixic acid,Ciprofloxacin	8851598
171024_0317	gyrA
	Mutation
	gyrA p.S83L	TCG -> TTG	S -> L	Nalidixic acid,Ciprofloxacin	8891148
171024_0315	gyrA
	Mutation
	gyrA p.S83L	TCG -> TTG	S -> L	Nalidixic acid,Ciprofloxacin	8891148
	gyrA p.D87N	GAC -> AAC	D -> N	Nalidixic acid,Ciprofloxacin	12654733
	parC
	Mutation
	parC p.S80I	AGC -> ATT	S -> I	Nalidixic acid,Ciprofloxacin	8851598
	parE
	Mutation
	parE p.I355T	ATC -> ACC	I -> T	Nalidixic acid,Ciprofloxacin	28598203
171024_0313	gyrA
	Mutation
	gyrA p.S83L	TCG -> TTG	S -> L	Nalidixic acid,Ciprofloxacin	8891148
	gyrA p.D87N	GAC -> AAC	D -> N	Nalidixic acid,Ciprofloxacin	12654733
	parC
	Mutation
	parC p.S80I	AGC -> ATT	S -> I	Nalidixic acid,Ciprofloxacin	8851598
	parE
	Mutation
	parE p.I355T	ATC -> ACC	I -> T	Nalidixic acid,Ciprofloxacin	28598203
171024_0309	gyrA
	Mutation
	gyrA p.S83L	TCG -> TTG	S -> L	Nalidixic acid,Ciprofloxacin	8891148
	gyrA p.D87N	GAC -> AAC	D -> N	Nalidixic acid,Ciprofloxacin	12654733
	parC
	Mutation
	parC p.S80I	AGC -> ATC	S -> I	Nalidixic acid,Ciprofloxacin	8851598
171024_0307	gyrA
	Mutation
	gyrA p.S83L	TCG -> TTG	S -> L	Nalidixic acid,Ciprofloxacin	8891148
	gyrA p.D87N	GAC -> AAC	D -> N	Nalidixic acid,Ciprofloxacin	12654733
	parC
	Mutation
	parC p.A56T	GCC -> ACC	A -> T	Nalidixic acid,Ciprofloxacin	12654733
	parC p.S80I	AGC -> ATC	S -> I	Nalidixic acid,Ciprofloxacin	8851598
171024_0306	gyrA
	Mutation
	gyrA p.S83L	TCG -> TTG	S -> L	Nalidixic acid,Ciprofloxacin	8891148
171024_0305	gyrA
	Mutation
	gyrA p.S83L	TCG -> TTG	S -> L	Nalidixic acid,Ciprofloxacin	8891148
	gyrA p.D87N	GAC -> AAC	D -> N	Nalidixic acid,Ciprofloxacin	12654733
	parC
	Mutation
	parC p.S80I	AGC -> ATC	S -> I	Nalidixic acid,Ciprofloxacin	8851598
171024_0304	gyrA
	Mutation
	gyrA p.S83L	TCG -> TTG	S -> L	Nalidixic acid,Ciprofloxacin	8891148
170901_0261	gyrA
	Mutation
	gyrA p.S83L	TCG -> TTG	S -> L	Nalidixic acid,Ciprofloxacin	8891148
170901_0259	gyrA
	Mutation
	gyrA p.S83L	TCG -> TTG	S -> L	Nalidixic acid,Ciprofloxacin	8891148
	gyrA p.D87N	GAC -> AAC	D -> N	Nalidixic acid,Ciprofloxacin	12654733
	parC
	Mutation
	parC p.S80I	AGC -> ATT	S -> I	Nalidixic acid,Ciprofloxacin	8851598
170901_0258	gyrA
	Mutation
	gyrA p.S83L	TCG -> TTG	S -> L	Nalidixic acid,Ciprofloxacin	8891148
	gyrA p.D87N	GAC -> AAC	D -> N	Nalidixic acid,Ciprofloxacin	12654733
	parC
	Mutation
	parC p.A56T	GCC -> ACC	A -> T	Nalidixic acid,Ciprofloxacin	12654733
	parC p.S80I	AGC -> ATC	S -> I	Nalidixic acid,Ciprofloxacin	8851598
170901_0251	gyrA
	Mutation
	gyrA p.S83L	TCG -> TTG	S -> L	Nalidixic acid,Ciprofloxacin	8891148
	gyrA p.D87N	GAC -> AAC	D -> N	Nalidixic acid,Ciprofloxacin	12654733
	parC
	Mutation
	parC p.S80I	AGC -> ATC	S -> I	Nalidixic acid,Ciprofloxacin	8851598
	parE
	Mutation
	parE p.S458A	TCG -> GCG	S -> A	Nalidixic acid,Ciprofloxacin	28598203

## Sheet: AMR genes
Sample ID	number of genes found	aac(3)-IId_1	aadA2_1	aadA5_1	ant(2'')-Ia_1	ant(3'')-Ia_1	aph(3'')-Ib_2	aph(3'')-Ib_5	aph(3')-IIa_2	aph(3')-Ia_1	aph(3')-Ia_3	aph(6)-Id_1	blaCMY-2_1	blaCTX-M-14_1	blaCTX-M-15_1	blaCTX-M-1_1	blaCTX-M-27_1	blaCTX-M-55_1	blaLAP-2_1	blaSHV-12_1	blaTEM-141_1	blaTEM-190_1	blaTEM-1B_1	blaTEM-1C_1	blaTEM-30_1	catA1_1	cmlA1_1	dfrA12_8	dfrA14_5	dfrA17_1	dfrA1_10	dfrA1_8	dfrA36_1	dfrA5_1	floR_2	mcr-1.1_1	mdf(A)_1	mef(B)_1	mph(A)_2	mph(B)_1	qnrB19_1	qnrS1_1	sul1_5	sul2_14	sul2_2	sul2_21	sul2_3	sul2_6	sul3_2
170901_0245	11	.	.	.	.	.	.	100.00	.	.	100.00	100.00	.	.	.	.	100.00	.	100.00	.	.	.	100.00	.	.	.	.	.	100.00	.	.	.	.	.	.	.	100.00	.	.	.	.	100.00	.	.	100.00	.	.	.	.
170901_0251	10	.	.	.	.	.	.	100.00	100.00	.	.	100.00	.	.	.	.	.	100.00	.	.	86.64	.	.	.	.	.	.	.	100.00	.	.	.	.	.	99.92	.	100.00	.	.	.	.	.	.	.	100.00	.	.	.	.
170901_0252	4	.	.	.	.	.	.	.	.	.	.	.	.	.	.	100.00	.	.	.	.	.	.	.	.	.	.	.	.	.	.	.	.	.	.	.	.	100.00	.	.	.	.	.	.	.	100.00	.	.	.	.
170901_0255	10	.	.	100.00	.	.	.	100.00	.	100.00	.	100.00	.	.	.	100.00	.	.	.	.	.	.	100.00	.	.	.	.	.	.	100.00	.	.	.	.	.	.	100.00	.	.	.	.	.	.	96.58	.	.	.	.	.
170901_0258	15	.	.	100.00	.	.	.	100.00	.	100.00	.	100.00	.	.	100.00	.	.	.	.	.	.	.	99.88	.	.	100.00	.	.	.	100.00	.	.	.	.	.	.	100.00	.	100.00	.	.	100.00	100.00	.	100.00	.	.	.	.
170901_0259	11	.	.	.	.	82.51	99.88	.	.	.	.	100.00	100.00	.	.	.	.	.	.	.	.	.	100.00	.	.	.	.	.	.	.	100.00	.	.	.	.	.	100.00	.	.	100.00	.	.	100.00	96.58	.	.	.	.	.
170901_0260	10	.	.	100.00	.	.	.	100.00	.	.	.	100.00	.	.	.	100.00	.	.	.	.	.	.	.	.	.	.	.	.	.	100.00	.	.	.	.	.	.	100.00	.	100.00	.	.	.	97.00	.	100.00	.	.	.	.
170901_0261	8	.	.	.	.	.	.	.	.	.	.	100.00	100.00	.	.	.	.	.	.	.	.	.	.	.	100.00	.	.	.	100.00	.	.	.	.	.	.	.	100.00	.	.	.	.	100.00	.	.	100.00	.	.	.	.
170901_0262	13	.	.	.	100.00	82.51	.	100.00	.	100.00	.	100.00	.	100.00	.	.	.	.	.	.	.	.	100.00	.	.	.	.	.	.	.	.	.	100.00	.	99.92	.	100.00	.	.	.	.	.	100.00	.	.	.	.	100.00	.
170901_0263	5	.	.	.	.	.	99.88	.	.	.	.	100.00	.	.	.	100.00	.	.	.	.	.	.	.	.	.	.	.	.	.	.	.	.	.	.	.	.	100.00	.	.	.	.	.	.	.	.	.	.	.	.
171024_0304	4	.	.	.	.	.	.	.	.	.	.	.	.	.	.	100.00	.	.	.	.	.	.	.	.	.	.	.	.	.	.	.	.	.	.	.	.	100.00	.	.	.	.	.	.	.	100.00	.	.	.	.
171024_0305	6	.	.	.	.	.	99.88	.	.	.	.	88.53	.	.	.	100.00	.	.	.	.	.	.	.	.	.	.	.	.	.	.	.	.	.	.	.	.	100.00	.	.	.	.	.	.	.	100.00	.	.	.	.
171024_0306	8	.	.	.	.	.	.	100.00	.	.	.	100.00	.	.	.	100.00	.	.	.	.	.	.	100.00	.	.	.	.	.	.	.	.	.	.	100.00	.	.	100.00	.	.	.	100.00	.	.	.	.	96.94	.	.	.
171024_0307	12	.	.	100.00	.	.	.	100.00	.	100.00	.	100.00	.	.	.	100.00	.	.	.	.	.	.	.	.	.	100.00	.	.	.	100.00	.	.	.	.	.	.	100.00	.	100.00	.	.	.	100.00	.	.	.	100.00	.	.
171024_0309	8	.	.	.	.	.	.	100.00	.	.	.	100.00	.	.	.	100.00	.	.	.	.	.	.	100.00	.	.	.	.	.	.	.	.	.	.	.	99.92	.	100.00	.	.	.	.	.	.	.	100.00	.	.	.	.
171024_0310	9	.	.	100.00	.	.	99.88	.	.	.	.	.	.	.	.	100.00	.	.	.	.	.	.	100.00	.	.	.	.	.	.	100.00	.	.	.	.	.	.	100.00	.	.	.	.	100.00	.	.	100.00	.	.	.	.
171024_0311	11	.	.	.	.	.	96.52	.	.	.	100.00	100.00	.	.	.	.	100.00	.	100.00	.	.	.	100.00	.	.	.	.	.	100.00	.	.	.	.	.	.	.	100.00	.	.	.	.	100.00	.	.	100.00	.	.	.	.
171024_0312	5	.	.	.	.	.	.	.	.	.	.	.	100.00	.	.	.	.	.	.	.	.	.	.	100.00	.	.	.	.	.	.	.	.	.	.	.	.	100.00	.	.	.	100.00	.	.	.	.	.	.	.	.
171024_0313	9	.	.	.	.	82.51	.	.	.	.	.	.	100.00	.	.	.	.	.	.	.	.	100.00	.	.	.	.	.	.	.	.	100.00	.	100.00	.	99.92	.	100.00	.	.	.	.	.	100.00	.	100.00	.	.	.	.
171024_0314	2	.	.	.	.	.	.	.	.	.	.	.	.	.	.	.	.	.	.	100.00	.	.	.	.	.	.	.	.	.	.	.	.	.	.	.	.	100.00	.	.	.	.	.	.	.	.	.	.	.	.
171024_0315	10	.	.	.	.	82.51	.	100.00	.	.	.	100.00	.	.	.	.	.	.	.	100.00	.	.	.	.	.	.	.	.	.	.	100.00	.	.	.	.	.	100.00	.	.	100.00	.	.	100.00	.	.	96.94	.	.	.
171024_0316	8	.	.	.	.	.	.	100.00	.	.	.	100.00	.	.	.	.	.	.	.	100.00	.	.	.	.	.	.	.	.	.	.	.	.	.	.	99.92	.	100.00	.	.	.	.	100.00	.	.	100.00	.	.	.	.
171024_0317	3	.	.	.	.	.	.	.	.	.	.	.	.	.	.	100.00	.	.	.	.	.	.	100.00	.	.	.	.	.	.	.	.	.	.	.	.	.	100.00	.	.	.	.	.	.	.	.	.	.	.	.
171024_0318	12	.	.	.	.	82.51	.	100.00	.	.	.	100.00	100.00	.	.	.	.	.	.	.	.	.	100.00	.	.	100.00	.	.	.	.	100.00	.	.	.	.	.	100.00	.	.	100.00	.	.	100.00	96.58	.	.	.	.	.
171024_0319	8	.	.	.	.	82.30	.	.	.	.	.	.	.	.	.	100.00	.	.	.	.	.	.	.	.	.	.	.	.	.	.	.	100.00	.	.	.	.	100.00	100.00	100.00	.	.	.	.	.	.	.	.	.	100.00
171110_0339	10	.	.	.	.	82.51	.	100.00	.	.	.	100.00	.	.	.	.	.	.	.	100.00	.	.	.	.	.	.	.	.	.	.	100.00	.	.	.	.	.	100.00	.	.	100.00	.	.	100.00	.	.	96.94	.	.	.
171110_0340	9	.	97.92	.	.	82.51	.	.	.	.	.	.	.	.	.	100.00	.	.	.	.	.	.	.	.	.	.	100.00	100.00	.	.	.	.	.	.	.	100.00	100.00	.	.	.	.	.	.	.	.	.	.	.	100.00
171110_0341	7	.	97.92	.	.	82.51	.	.	.	.	.	.	.	.	.	.	.	.	.	100.00	.	.	.	.	.	.	100.00	.	.	.	.	.	.	.	.	.	100.00	.	.	.	.	.	.	.	.	.	.	.	100.00
171110_0342	9	100.00	97.92	.	.	82.51	.	.	.	.	.	.	.	.	.	.	.	.	.	100.00	.	.	100.00	.	.	.	100.00	.	.	100.00	.	.	.	.	.	.	100.00	.	.	.	.	.	.	.	100.00	.	.	.	.
171110_0343	11	.	97.92	.	.	82.51	99.88	.	.	.	.	100.00	.	.	.	.	.	.	.	100.00	.	.	100.00	.	.	.	100.00	.	.	.	.	.	.	.	.	.	100.00	.	.	.	.	.	.	.	.	.	.	.	100.00
171110_0344	5	.	.	.	.	.	.	.	.	.	.	.	100.00	.	.	.	.	.	.	.	.	.	100.00	.	.	.	.	.	.	.	.	.	.	.	99.92	.	100.00	.	.	.	.	.	.	.	.	.	.	.	.
171110_0345	9	.	.	.	.	82.51	.	100.00	.	100.00	.	100.00	.	.	.	.	.	.	.	100.00	.	.	.	.	.	.	.	.	.	.	100.00	.	.	.	.	.	100.00	.	.	.	.	.	.	.	.	.	100.00	.	.
171110_0346	7	.	.	100.00	.	.	.	.	.	.	.	.	.	.	.	100.00	.	.	.	.	.	.	100.00	.	.	.	.	.	.	100.00	.	.	.	.	.	.	100.00	.	.	.	.	.	.	.	100.00	.	.	.	.
171110_0347	10	.	.	.	.	82.51	.	100.00	.	.	.	100.00	.	.	.	.	.	.	.	100.00	.	.	.	.	.	.	.	.	.	.	100.00	.	.	.	.	.	100.00	.	.	100.00	.	.	100.00	96.58	.	.	.	.	.
171110_0348	5	.	.	.	.	.	.	.	.	.	.	.	100.00	.	.	.	.	.	.	.	.	.	100.00	.	.	.	.	.	.	.	.	.	.	.	99.92	.	100.00	.	.	.	.	.	.	.	.	.	.	.	.
171110_0349	4	.	.	.	.	.	.	.	.	.	.	.	.	.	.	100.00	.	.	.	.	.	.	.	.	.	.	.	.	.	.	.	.	.	.	.	.	100.00	.	.	.	.	.	.	.	100.00	.	.	.	.
summary_rf.tsv	0	.	.	.	.	.	.	.	.	.	.	.	.	.	.	.	.	.	.	.	.	.	.	.	.	.	.	.	.	.	.	.	.	.	.	.	.	.	.	.	.	.	.	.	.	.	.	.	.
[truncated: 3 more columns]

## Sheet: Virulence genes
Sample ID	number of genes found	AslA	F17A	F17C	F17D	F17G	aalC	aalF	afaA	afaB	afaC	afaD	air	anr	astA	capU	cba	cea	chuA	cia	cib	cif	cma	colE9	csgA	cvaC	dhaK	eae-b01a-beta	eae-e07-xi	efa1	ehxA	eilA	espA	espB	espF	espJ	espP	espY2	etpD	etsC	faeC	faeD	faeF	faeI	faeJ	fdeC	fimH	fyuA	gad
170901_0245	39	100.00	.	.	.	.	100.00	100.00	90.10	100.00	100.00	100.00	.	83.10	.	.	.	.	.	.	.	.	.	.	100.00	.	.	.	.	.	.	.	.	.	.	.	85.11	.	.	.	100.00	100.00	100.00	100.00	100.00	99.91	100.00	.	80.87
170901_0251	14	100.00	.	.	.	.	.	.	.	.	.	.	.	100.00	.	100.00	.	.	.	.	.	.	.	.	100.00	.	.	.	.	.	.	.	.	.	.	.	.	.	.	.	.	.	.	.	.	.	.	.	80.87
170901_0252	13	.	.	.	.	.	.	.	.	.	.	.	.	.	.	.	.	.	.	.	100.00	.	.	.	100.00	.	.	.	.	.	.	.	.	.	.	.	.	.	.	.	.	.	.	.	.	100.00	100.00	.	.
170901_0255	21	.	100.00	100.00	100.00	100.00	.	.	.	.	.	.	.	.	.	.	.	100.00	.	.	100.00	.	.	.	100.00	.	.	.	.	.	.	.	.	.	.	.	.	.	.	.	.	.	.	.	.	100.00	100.00	.	.
170901_0258	12	100.00	.	.	.	.	.	.	.	.	.	.	.	.	.	.	.	.	.	.	.	.	.	.	100.00	.	.	.	.	.	.	.	.	.	.	.	.	.	.	.	.	.	.	.	.	99.93	100.00	.	80.87
170901_0259	32	100.00	.	.	.	.	.	.	.	.	.	.	.	100.00;83.10	.	.	.	100.00;100.00	100.00	.	100.00	.	.	100.00	100.00	.	.	.	.	.	.	.	.	.	.	.	.	.	.	100.00	.	.	.	.	.	99.34	100.00	.	100.00;100.00
170901_0260	26	.	.	.	.	.	.	.	.	.	.	.	.	100.00	.	.	.	.	.	.	.	.	.	.	100.00	.	.	.	.	.	.	.	.	.	.	.	.	.	.	.	.	.	.	.	.	99.93	100.00	100.00	82.66
170901_0261	20	100.00	.	.	.	.	.	.	.	.	.	.	.	100.00	100.00	.	.	.	.	.	.	.	.	.	100.00	.	.	.	.	.	.	.	.	.	.	.	.	.	.	.	.	.	.	.	.	99.91	100.00	.	80.87
170901_0262	37	100.00	.	.	.	.	.	.	100.00	100.00	100.00	100.00	.	83.10	100.00	.	.	.	.	.	.	.	.	.	100.00	.	.	.	100.00	100.00	100.00	.	100.00	100.00	98.31	.	85.58	.	.	.	.	.	.	.	.	.	100.00	.	80.87
170901_0263	16	.	.	.	.	.	.	.	.	.	.	.	.	100.00	.	.	.	.	.	100.00	.	.	.	.	100.00	.	.	.	.	.	.	.	.	.	.	.	.	.	.	.	.	.	.	.	.	100.00	100.00	.	.
171024_0304	27	100.00	.	.	.	.	.	.	.	.	.	.	.	100.00	.	.	.	.	99.60	.	.	.	.	.	100.00	100.00	.	.	.	.	.	.	.	.	.	.	.	.	.	100.00;100.00	.	.	.	.	.	99.34	100.00	.	.
171024_0305	24	.	.	.	.	.	.	.	.	.	.	.	.	100.00	.	.	100.00	100.00	.	100.00	100.00	.	100.00	.	100.00	.	.	.	.	.	.	.	.	.	.	.	.	.	.	100.00	.	.	.	.	.	100.00	100.00	.	.
171024_0306	24	.	.	.	.	.	.	.	.	.	.	.	.	100.00	.	.	.	.	.	.	.	.	.	.	100.00	100.00	.	.	.	.	.	.	.	.	.	.	.	.	.	100.00;100.00	.	.	.	.	.	100.00	100.00	.	.
171024_0307	28	100.00	.	.	.	.	.	.	.	.	.	.	.	100.00	.	.	100.00	100.00	.	.	.	.	100.00	.	100.00	100.00	.	.	.	.	.	.	.	.	.	.	.	.	.	100.00;100.00	.	.	.	.	.	99.93	100.00	.	.
171024_0309	18	100.00	.	.	.	.	.	.	.	.	.	.	.	.	.	.	.	.	100.00	.	.	.	.	.	100.00	.	.	.	.	.	.	100.00	.	.	.	.	.	100.00	.	.	.	.	.	.	.	100.00	100.00	.	.
171024_0310	31	.	.	.	.	.	.	.	.	.	.	.	.	100.00;100.00	.	.	.	100.00	.	.	100.00	100.00	.	.	100.00	.	.	100.00	.	.	100.00	.	100.00	100.00	99.84	100.00	.	.	100.00	.	.	.	.	.	.	100.00	100.00	.	82.16
171024_0311	39	100.00	.	.	.	.	100.00	100.00	100.00	100.00	100.00	100.00	.	83.10	.	.	.	.	.	.	.	.	.	.	100.00	.	.	.	.	.	.	.	.	.	.	.	99.92	.	.	.	100.00	100.00	100.00	100.00	100.00	99.91	100.00	.	80.87
171024_0312	27	100.00	.	.	.	.	.	.	.	.	.	.	.	.	.	.	.	.	.	.	.	.	.	.	100.00	100.00	.	.	.	.	.	.	.	.	.	.	.	.	.	100.00;100.00	.	.	.	.	.	99.93	.	.	.
171024_0313	42	100.00	.	.	.	.	.	.	.	.	.	.	100.00	100.00	100.00	.	100.00	.	100.00	.	96.01	.	100.00	.	100.00	100.00	100.00	.	.	.	.	100.00	.	.	.	.	.	100.00	.	100.00;100.00	.	.	.	.	.	100.00	100.00	.	100.00;100.00
171024_0314	19	100.00	.	.	.	.	.	.	.	.	.	.	.	100.00	.	.	.	.	.	100.00	.	.	.	.	100.00	.	.	.	.	.	.	.	.	.	.	.	.	.	.	.	.	.	.	.	.	.	100.00	.	100.00
171024_0315	39	100.00	.	.	.	.	.	.	.	.	.	.	100.00	100.00	100.00;88.89	.	.	100.00	100.00	.	.	.	100.00	.	100.00	.	100.00	.	.	.	.	100.00	.	.	.	.	.	100.00	.	.	.	.	.	.	.	90.60	100.00	.	100.00;100.00
171024_0316	38	100.00	.	.	.	.	.	.	.	.	.	.	100.00	83.10	88.89;100.00	.	.	.	100.00	.	.	.	.	.	100.00	80.30	.	.	.	.	.	100.00	.	.	.	.	.	96.49	.	.	.	.	.	.	.	100.00	100.00	100.00	.
171024_0317	23	100.00	.	.	.	.	.	.	.	.	.	.	.	100.00	.	.	.	.	100.00	.	.	.	100.00	.	100.00	100.00	.	.	.	.	.	.	.	.	.	.	.	.	.	.	.	.	.	.	.	100.00	100.00	.	100.00
171024_0318	38	100.00	.	.	.	.	.	.	.	.	.	.	.	100.00	.	.	.	99.30	100.00	100.00	.	.	100.00	.	100.00	.	.	.	.	.	.	100.00	.	.	.	.	.	100.00	.	.	.	.	.	.	.	100.00	100.00	.	100.00
171024_0319	28	.	.	.	.	.	.	.	.	.	.	.	.	100.00	.	.	.	98.79	.	.	100.00	.	.	.	100.00	.	.	.	.	.	.	.	.	.	.	.	.	.	.	100.00;100.00	.	.	.	.	.	100.00	100.00	.	.
171110_0339	38	100.00	.	.	.	.	.	.	.	.	.	.	100.00	100.00	88.89;100.00	.	.	.	100.00	.	.	.	100.00	.	100.00	.	100.00	.	.	.	.	100.00	.	.	.	.	.	100.00	.	.	.	.	.	.	.	90.60	100.00	.	100.00;100.00
171110_0340	23	.	.	.	.	.	.	.	.	.	.	.	.	100.00	.	.	.	.	.	.	.	.	100.00	.	100.00	100.00	.	.	.	.	.	.	.	.	.	.	.	.	.	100.00;100.00	.	.	.	.	.	99.93	100.00	.	.
171110_0341	36	100.00	.	.	.	.	.	.	.	.	.	.	.	100.00	.	.	.	.	100.00	.	100.00	.	100.00	.	100.00	100.00	.	.	.	.	.	100.00	.	.	.	.	.	100.00	.	100.00;100.00	.	.	.	.	.	100.00	100.00	.	.
171110_0342	23	100.00	.	.	.	.	.	.	.	.	.	.	.	100.00	.	.	.	.	.	.	100.00	.	100.00	.	100.00	98.92	.	.	.	.	.	.	.	.	.	.	.	.	.	.	.	.	.	.	.	99.93	100.00	.	.
171110_0343	23	.	.	.	.	.	.	.	.	.	.	.	.	.	.	.	.	.	.	.	100.00	.	100.00	.	100.00	100.00	.	.	.	.	.	.	.	.	.	.	.	.	.	.	.	.	.	.	.	100.00	100.00	.	82.16
171110_0344	31	.	.	.	.	.	.	.	.	.	.	.	.	100.00	100.00	.	.	100.00	.	.	100.00	.	.	.	100.00	100.00	.	.	.	.	.	.	.	.	.	.	.	.	.	100.00;100.00	.	.	.	.	.	100.00	100.00	.	82.16
171110_0345	21	.	.	.	.	.	.	.	.	.	.	.	.	100.00;100.00	.	.	.	.	.	.	100.00	.	100.00	.	100.00	100.00	.	.	.	.	.	.	.	.	.	.	.	.	.	.	.	.	.	.	.	.	100.00	.	.
171110_0346	31	.	.	.	.	.	.	.	.	.	.	.	.	100.00	100.00	.	.	100.00	.	.	100.00	.	.	.	100.00	100.00	.	.	.	.	.	.	.	.	.	.	.	.	.	100.00;100.00	.	.	.	.	.	100.00	100.00	.	82.16
171110_0347	38	100.00	.	.	.	.	.	.	.	.	.	.	100.00	100.00	100.00;88.89	.	.	.	100.00	.	.	.	100.00	.	100.00	.	100.00	.	.	.	.	100.00	.	.	.	.	.	100.00	.	.	.	.	.	.	.	90.60	100.00	.	100.00;100.00
171110_0348	31	.	.	.	.	.	.	.	.	.	.	.	.	100.00	100.00	.	.	100.00	.	.	100.00	.	.	.	100.00	100.00	.	.	.	.	.	.	.	.	.	.	.	.	.	100.00;100.00	.	.	.	.	.	100.00	100.00	.	100.00
171110_0349	35	.	.	.	.	.	.	.	.	.	.	.	.	100.00	.	.	.	.	.	.	100.00	.	.	.	100.00	100.00	.	.	.	.	.	.	.	.	.	.	.	.	.	100.00;100.00	.	.	.	.	.	99.93	100.00	100.00	82.16
[truncated: 49 more columns]

## Sheet: Plasmid replicons
Sample ID	number of genes found	Col(BS512)_1	Col(MG828)_1	Col(MGD2)_1	Col(pHAD28)_1	Col156_1	Col440II_1	Col8282_1	ColE10_1	ColRNAI_1	ColpVC_1	IncB/O/K/Z_2	IncB/O/K/Z_3	IncB/O/K/Z_4	IncC_1	IncFIA_1	IncFIB(AP001918)_1	IncFIB(H89-PhagePlasmid)_1	IncFIB(pB171)_1	IncFIB(pHCM2)_1	IncFIC(FII)_1	IncFII(pCoo)_1	IncFII(pHN7A8)_1	IncFII(pRSB107)_1	IncFII(pSFO)_1	IncFII_1	IncI1-I(Gamma)_1	IncI2(Delta)_1	IncN_1	IncX1_1	IncX1_4	IncX3_1	IncX4_1	IncY_1	p0111_1
170901_0245	3	.	.	.	.	.	.	.	.	.	.	.	.	.	.	98.97	100.00	.	.	.	.	.	.	.	.	100.00	.	.	.	.	.	.	.	.	.
170901_0251	5	.	.	.	.	.	.	.	100.00	.	.	.	.	.	.	.	.	.	100.00	.	99.60	.	.	.	.	.	.	.	100.00	100.00	.	.	.	.	.
170901_0252	1	.	.	.	.	.	.	.	.	.	.	.	.	.	.	.	.	.	.	.	.	.	.	.	.	.	100.00	.	.	.	.	.	.	.	.
170901_0255	2	.	.	.	.	.	.	.	.	100.00	.	.	.	.	.	.	.	.	.	.	.	.	.	.	.	.	100.00	.	.	.	.	.	.	.	.
170901_0258	1	.	.	.	.	.	.	.	.	.	.	.	.	.	.	.	.	.	.	.	.	.	.	.	.	.	.	.	.	.	.	.	.	100.00	.
170901_0259	9	.	98.47;100.00	.	88.55;100.00	98.70	.	.	.	100.00;100.00;86.15	100.00	99.38;96.25	.	.	.	.	100.00	.	.	.	99.60	.	.	.	.	100.00	.	.	.	.	.	.	.	.	.
170901_0260	3	.	.	.	.	.	.	.	.	.	.	.	.	.	.	.	100.00	.	.	.	99.60	.	.	.	.	.	100.00	.	.	.	.	.	.	.	.
170901_0261	5	.	.	.	.	.	.	.	.	100.00	.	.	.	100.00	.	.	.	.	.	.	.	.	.	.	.	99.23	.	.	100.00	.	.	.	.	.	100.00
170901_0262	6	.	.	.	90.08	.	.	.	.	100.00	.	98.12	100.00	.	.	.	.	100.00	.	.	.	.	.	.	.	100.00	.	.	.	.	.	.	.	.	.
170901_0263	6	100.00	91.98	.	.	.	.	.	.	.	.	.	.	.	.	.	100.00	.	.	.	99.60	.	.	.	.	.	100.00	.	.	.	.	.	.	.	100.00
171024_0304	3	.	.	.	100.00	.	.	.	.	.	.	.	.	.	.	.	100.00	.	.	.	.	.	.	.	.	.	100.00	.	.	.	.	.	.	.	.
171024_0305	4	.	.	.	.	.	.	.	.	100.00	.	.	.	.	.	.	100.00	.	.	.	.	.	.	.	100.00	.	100.00	.	.	.	.	.	.	.	.
171024_0306	5	.	98.85	.	100.00;100.00	.	.	.	.	.	.	98.12	.	.	.	.	100.00	.	.	.	.	.	.	.	.	100.00	.	.	.	.	.	.	.	.	.
171024_0307	7	.	.	.	100.00	.	.	.	.	100.00	100.00	.	.	.	.	71.91	100.00	.	.	.	99.60;99.80	.	.	.	.	.	100.00	.	.	.	.	.	.	.	.
171024_0309	4	100.00	95.04	.	100.00;100.00;99.24	.	.	.	.	.	.	.	.	.	.	.	.	.	.	.	.	.	.	.	.	.	.	.	.	100.00	.	.	.	.	.
171024_0310	6	.	.	.	.	.	.	100.00	.	100.00	.	.	.	.	.	.	100.00	.	.	.	.	.	.	.	.	.	100.00	.	.	100.00	.	90.37	.	.	.
171024_0311	3	.	.	.	.	.	.	.	.	.	.	.	.	.	.	98.97	100.00	.	.	.	.	.	.	.	.	100.00	.	.	.	.	.	.	.	.	.
171024_0312	7	.	98.47;100.00;100.00;100.00;100.00	75.74	100.00;100.00	.	.	.	.	100.00	.	.	.	.	.	.	100.00	.	.	.	.	.	.	.	.	100.00	100.00	.	.	.	.	.	.	.	.
171024_0313	7	.	.	.	100.00	.	99.29	.	.	.	100.00	.	.	.	.	71.91	100.00	.	.	.	99.60	.	.	.	.	.	.	.	.	.	.	.	.	.	100.00
171024_0314	2	.	.	.	.	.	.	.	.	.	.	.	.	.	.	.	.	.	.	.	.	.	.	.	.	100.00	100.00	.	.	.	.	.	.	.	.
171024_0315	5	.	96.95;98.47;98.47;98.47;100.00	.	100.00	.	.	.	.	100.00	.	97.50	.	.	.	.	100.00	.	.	.	.	.	.	.	.	.	.	.	.	.	.	.	.	.	.
171024_0316	9	.	100.00;100.00;100.00;100.00;91.60;85.88;85.88;76.72;77.86;81.30;98.47;97.71;98.47	.	.	.	.	100.00	.	100.00	100.00	97.50	.	.	100.00	.	100.00	.	.	.	.	.	.	100.00	.	.	.	.	.	.	.	100.00	.	.	.
171024_0317	4	.	98.47	.	.	.	.	.	.	.	.	.	.	.	.	.	100.00	100.00	.	.	.	.	.	.	.	.	100.00	.	.	.	.	.	.	.	.
171024_0318	7	.	98.47	.	.	100.00	.	.	.	100.00	100.00	.	.	.	.	.	100.00	.	.	.	.	.	.	.	.	.	100.00	.	.	.	.	.	.	.	100.00
171024_0319	7	.	100.00	.	.	100.00	.	.	.	100.00	.	.	.	.	.	.	100.00	.	.	.	99.60	.	.	.	.	.	100.00	100.00	.	.	.	.	.	.	.
171110_0339	4	.	98.47;100.00	.	.	.	.	.	.	100.00	.	100.00	.	.	.	.	100.00	.	.	.	.	.	.	.	.	.	.	.	.	.	.	.	.	.	.
171110_0340	4	.	.	.	.	.	.	.	.	.	.	.	.	.	.	.	100.00	.	.	.	.	.	.	.	.	.	.	.	.	100.00	.	.	100.00	100.00	.
171110_0341	3	.	.	.	.	.	.	.	.	.	.	.	.	.	.	.	100.00	.	.	.	99.60	.	.	.	.	.	100.00	.	.	.	.	.	.	.	.
171110_0342	5	.	100.00;98.47	.	.	.	.	.	.	.	.	.	.	.	.	.	.	.	.	100.00	.	99.62	.	.	.	.	100.00	.	.	.	100.00	.	.	.	.
171110_0343	5	.	.	.	.	.	.	.	.	.	.	.	.	.	.	.	100.00	.	.	100.00	.	.	.	.	.	.	100.00	.	.	100.00	.	90.37	.	.	.
171110_0344	8	.	95.80	.	.	.	.	.	100.00	100.00;90.77	.	.	.	100.00	.	.	100.00	.	.	.	.	.	.	.	.	.	100.00	.	.	100.00	.	90.37	.	.	.
171110_0345	5	.	.	.	98.47	.	.	.	.	.	.	.	.	.	.	.	100.00	.	.	.	.	.	100.00	.	.	.	100.00	.	.	.	.	.	.	.	100.00
171110_0346	6	.	100.00	.	.	.	.	.	.	100.00	.	.	.	.	.	.	100.00	.	.	.	.	.	.	.	.	.	100.00	.	.	100.00	.	90.37	.	.	.
171110_0347	4	.	98.47;100.00	.	.	.	.	.	.	.	100.00	96.25	.	.	.	.	100.00	.	.	.	.	.	.	.	.	.	.	.	.	.	.	.	.	.	.
171110_0348	8	.	100.00	.	.	.	.	.	100.00	100.00;90.77	.	.	.	100.00	.	.	100.00	.	.	.	.	.	.	.	.	.	100.00	.	.	100.00	.	90.37	.	.	.
171110_0349	5	.	77.10;100.00	.	.	.	.	.	.	100.00	.	.	.	.	.	.	100.00	.	.	.	99.60	.	.	.	.	.	100.00	.	.	.	.	.	.	.	.
summary_pf.tsv	0	.	.	.	.	.	.	.	.	.	.	.	.	.	.	.	.	.	.	.	.	.	.	.	.	.	.	.	.	.	.	.	.	.	.

## Sheet: MGE link with AMR and virulence
Sample ID	Contig	Gene/MGE	Accession	Position in contig	Coverage	Identity	MGE_AMR	MGE_VF	MGE_AMR and VF
170901_0245	NODE_62_length_12249_cov_30.6044	sul2	AY034138	10636-11451	1	1	1	1	1
		blaLAP-2	EU159120	1652-2509	1	1
		aph(6)-Id	CP000971	8936-9766	1	1
		aph(3”)-Ib	AF321551	10575-9772	1	0.9988
		qnrS1	AB187515	4106-4762	1	1
		ISKpn19	NC_010886	5511-8361	1	1
	NODE_85_length_4863_cov_28.3038	blaCTX-M-27	AY156923	1433-558	1	1
		IS102	J01728	1436-2492	1	0.9262
	NODE_43_length_30592_cov_35.1846	mchF	CP003301	10339-12441	1	0.999
		mchB	AE014075	6378-6619	0.8231	0.9918
		mchc	CP003289	6891-8441	1	0.9981
		ISEc33	JF785549	3661-4813	1	1
170901_0251	NODE_51_length_15028_cov_5.1318	tet(A)	AF534183	6315-7589	1	0.9992	1	1	1
		sul2	AY034138	10550-11365	1	1
		aph(6)-Id	M28829	8850-9686	1	1
		floR	AF118107	4501-5714	0.9992	0.9819
		aph(3”)-Ib	AF321551	10489-9686	1	1
		ISVsa3	AJ289135	2406-3382	1	1
		IS5075	AF457211	11798-13124	1	0.9962
	NODE_55_length_12215_cov_3.48337	IncFIC(FII)	AP001918	10170-10666	0.996	0.9419
		anr	AL391753	9032-9244	1	0.9624
	NODE_21_length_89083_cov_10.5499	capU	CU928145	7151-8239	1	0.9991
		ISSfI10	NC_004741	3824-5070	0.9879	0.9822
		IS911	X17613	9229-10470	0.9936	0.9238
170901_0252	NODE_19_length_100670_cov_15.2915	IncI1	AP005147	62514-62655	1	0.993	1	0	0
		tet(A)	AJ517790	69012-70211	1	1
		blaCTX-M-1	DQ915955	43419-44294	1	1
		sul2	AY034138	73869-74684	1	1
		IS26	X00011	71606-72425	1	1
		ISVsa3	AJ289135	75236-76212	1	0.999
		ISEc9	AJ242809	44375-46030	1	1
		ISSbo1	CP001062	64654-66362	1	0.9608
170901_0255	NODE_19_length_85696_cov_17.732	IncQ1	M28829.1	83984-84512	0.6646	1	1	0	0
		blaTEM-1B	AY458016	81787-82647	1	1
		IS26	X00011	83169-83988	1	1
		cn_3556_IS26	X00011	80432-83988	1	1
	NODE_39_length_26357_cov_14.2829	IncI1	Ap005147	10244-10385	1	0.993
		dfrA17	FJ460238	1185-1658	1	1
		aadA5	AF137361	1054-266	1	1
		ISSbo1	CP001062	6537-8245	1	0.9608
	NODE_22_length_79184_cov_14.1278	blaCTX-M-1	DQ915955	75882-76757	1	1
		ISEc9	AJ242809	76838-78493	1	1
170901_0258	NODE_38_length_20825_cov_14.9117	qnrS1	AB187515	8348-9004	1	1	1	0	0
		blaCTX-M-15	AY044436	2832-3707	1	1
		ISKpn19	NC_010886	9753-12603	1	1
		ISEc9	AJ242809	1128-2783	1	1
170901_0259	NODE_26_length_44322_cov_19.5337	IncB/O/K/Z	CU928147	9034-9183	0.9868	0.9474	1	1	1
		dfrA1	AJ238350	27545-28018	1	0.9979
		aadA1	JX185132	26661-27452	1	1
		aph(6)-Id	M28829	29265-30101	1	1
		aph(3”)-Ib	AF313472	30101-30904	1	0.9988
		qacE	X68232	26216-26497	0.8468	1
		mph(B)	D85892	16677-17585	1	1
		aph(3”)-Ib	AF321551	30101-30904	1	0.9988
		sul1	U12338	25317-26156	1	1
		dfrA1	AF203818	27545-28018	1	0.9979
		aph(3”)-Ib	AF321550	30101-30904	1	0.9988
		aph(3”)-Ib	AF024602	30101-30903	0.9988	1
		dfrA1	X00926	27545-28018	1	0.9979
		anr	AL391753	41953-421165	1	0.9577
		Tn6082	AP005147	37875-41508	1	1
	NODE_53_length_11799_cov_15.2195	pic	AE014075	10265-6150	1	1
		ISEc39	CP001855	3880-5182	0.9909	0.9886
	NODE_44_length_16183_cov_20.2603	IncFIB(AP001918)	AP001918	13541-14222	1	0.9839
		hlyF	UGFJ01000001	10486-9377	1	1
		ompT	MG692627	7991-8944	1	1
		etsC	UGFJ01000001	1831-524	1	1
		terC	CP000468	115743-116456	1	0.9888
		tia	CP010172	265523-266260	1	1
		shiA	CP058222	257964-258991	0.9847	0.9446
	NODE_39_length_20175_cov_20.0315	tsh	EU330199	1-2632	0.6367	0.9992
		tsh	AY545598	1-2632	0.6367	0.9992
		IS30	X00792	3536-4756	1	0.9967
	NODE_71_length_5707_cov_19.1894	ireA	AE014075	2411-363	1	0.9995
		IS629	X51586	3739-5048	0.9985	0.942
170901_0260	NODE_21_length_67572_cov_9.22813	blaCTX-M-1	DQ915955	64760-65635	1	1	1	1	1
		cia	UGDH01000002	66765-67017	0.9583	0.9447
		ISEc9	AJ242809	63024-64679	1	1
	NODE_44_length_9553_cov_9.75822	IncFIB(AP001918)	AP001918	2068-2749	1	0.9839
		ompT	LT985319	7345-8298	1	0.999
		hlyF	NC_004998	5803-6912	1	1
	NODE_32_length_19744_cov_8.31937	IncFIC(FII)	AP001918	6852-7348	0.996	0.9579
		anr	AL391753	8524-8736	1	0.9577
170901_0261	NODE_47_length_25119_cov_18.4364	IncN	AY046276	1174-661	1	1	1	1	1
		sul2	AY034138	18684-19499	1	1
		aph(3”)-Ib	AF321551	18095-18623	0.658	1
		aph(6)-Id	M28829	16416-17252	1	1
		tet(A)	AJ517790	23012-24211	1	1
		aph(3”)-Ib	AF321551	17252-17533	0.3507	0.993
		dfrA14	AF393510	17602-18075	1	1
	NODE_22_length_86103_cov_16.4374	IncB/O/K/Z	FN868832	15919-16067	1	0.9799
		BlaCMY-2	X91840	53365-54510	1	1
		traT	AY686591	50816-51442	1	0.9569
		traT	MF156268	50816-51442	1	0.9569
		ISEc9	AJ242809	51593-53248	1	1
	NODE_56_length_16299_cov_16.426	sitABCD	AY598030	1-2531	0.7314	0.9481
		iutA	UGGG01000003	5160-7361	1	1
		iucC	UGGG01000003	10459-8717	1	1
		ISKox3	CP003684	3813-5123	0.9962	0.9119
	NODE_52_length_19287_cov_11.5149	IncFII	AY458016	16457-16716	0.9923	0.958
		anr	AL391753	13053-13265	1	0.9343
	NODE_50_length_22067_cov_17.0665	iha	CP000970	4785-6872	1	1
		IS630	X05955	8606-9758	1	0.9792
170901_0262	NODE_50_length_27800_cov_10.9597	sul2	FN995456	11812-12627	1	1	1	1	1
		aph(6)-Id	M28829	13491-14327	1	1
		tet(A)	AJ517790	23009-24208	1	0.9992
		aph(3”)-Ib	AF321551	12688-13491	1	1
		cia	UCWM01000120	27442-27793	0.6667	0.9858
		IS26	X00011	14336-15155	1	1
	NODE_58_length_17779_cov_8.30767	blaCTX-M-14	AF252622	1595-720	1	1
		ISEc9	AJ242809	1638-3293	1	1
	NODE_59_length_17160_cov_11.7355	qacE	X68232	11417-11698	0.8468	1
		floR	AF118107	2164-951	0.9992	0.9827
		aadA1	JQ414041	9082-9873	1	1
		ant(2'')-Ia	X04555	8491-9024	1	1
		sul1	U12338	11758-12597	1	1
		ISUnCu1	AY139602	9888-11267	0.9993	0.9993
	NODE_78_length_8516_cov_11.5715	IncB/O/K/Z	CU928147	1566-1716	0.9934	0.9474
		cia	QMGM01000002	7932-8078	1	0.9932
	NODE_44_length_33340_cov_11.7953	nleB	AF453441	4667-5656	1	1
		efa1	AP010958	17924-8253	1	0.9998
		IS629	X51586	19842-21151	1	0.9954
		cn_8237_IS629	X51586	19841-28078	1	0.9954
	NODE_32_length_54619_cov_8.95084	IncFII	AY458016	4547-4807	1	1
		traT	NZ_CP032205	18067-18801	1	1
170901_0263	NODE_47_length_21733_cov_15.4959	IncFIB(AP001918)	AP001918	11906-12587	1	0.9883	1	1	1
		aph(3”)-Ib	AF024602	20628-21430	0.9988	1
		aph(3”)-Ib	AF321550	20628-21431	1	0.9988
		aph(3”)-Ib	AF313472	20628-21431	1	0.9988
		aph(3”)-Ib	AF321551	20628-21431	1	0.9988
		aph(6)-Id	M28829	19792-20628	1	1
	NODE_28_length_52075_cov_16.4819	IncI1	AP005147	37572-37713	1	1
		blaCTX-M-1	DQ915955	28325-29200	1	0.9989
		cia	QMGM01000002	32117-32263	1	1
		ISEc9	AJ242809	26589-28244	1	1
	NODE_59_length_6604_cov_31.6177	IncFIC(FII)	AP001918	4082-4578	0.996	0.9419
		anr	AL391753	2928-3140	1	0.9624
171024_0304	NODE_44_length_14809_cov_12.1298	tet(A)	AJ517790	12882-14081	1	1	1	1	1
		sul2	AY034138	8409-9224	1	1
		ISVsa3	AJ289135	6881-7857	1	0.999
		IS26	X00011	10668-11487	1	1
	NODE_21_length_71547_cov_12.333	IncI1	AP005147	2126-2267	1	0.993
		blaCTX-M-1	DQ915955	20061-20936	1	1
		ISEc9	AJ242809	21017-22672	1	1
	NODE_3_length_344073_cov_11.2589	vat	AE014075	295356-299487	1	0.9998
		pic	AE014075	338721-278556	1	1
		fdeC	AP010953	274346-278556	0.9892	0.9229
		ompT	UGFB01000004	21553-22506	1	1
		ISEc38	AJ303141	335457-337170	0.9895	0.9281
	NODE_24_length_54291_cov_8.37505	IncFII	AY458016	2021-2282	1	0.9656
		traT	CVTE01000051	12706-13536	1	1
		traJ	AY230886_AF237698	33872-34561	1	1
		traJ	CU928146	33872-34561	1	1
		anr	AL391753	3265-3477	1	0.939
	NODE_15_length_106201_cov_11.8793	ireA	AE014075	97314-99362	1	0.9995
		IS629	X51586	100690-101999	0.9985	0.9413
	NODE_50_length_8667_cov_7.93864	ompT	LT985319	3969-4922	1	0.999
		hlyF	NC_004998	5355-6464	1	1
		IS629	X51586	1099-2408	1	0.9779
171024_0305	NODE_59_length_4522_cov_14.8435	sul2	AY034138	1571-2386	1	0.9989	1	1	1
		ISVsa3	AJ289135	2938-3914	1	0.999
	NODE_46_length_20052_cov_16.0567	blaCTX-M-1	DQ915955	1950-2825	1	1
		ISEc9	AJ242809	2906-4561	1	1
	NODE_34_length_35202_cov_21.497	IncFIB(AP001918)	AP001918	20214-20895	1	0.9839
		papC	MG692627	15371-17881	1	1
		hlyF	UGFJ01000001	23950-25059	1	0.9991
		ompT	MG692627	25492-26445	1	1
		cia	UGEO01000002	7215-9095	1	0.9968
		etsC	UGFJ01000001	32605-33912	1	1
	NODE_28_length_44781_cov_21.4726	IncFII	AF401292	39920-40181	0.9961	0.9658
		traJ	AF550679	5125-5814	1	0.9899
		traT	UDAB01000030	27184-27960	1	0.9974
		anr	AL391753	37188-37400	1	0.9577
171024_0306	NODE_71_length_4372_cov_18.106	blaCTX-M-1	DQ915955	3082-3957	1	1	1	1	1
		ISVsa3	AJ289135	704-1680	1	0.999
	NODE_76_length_3198_cov_240.715	Col440I	CP023920.1	1680-1793	1	0.9123
		qnrB19	EU432277	2297-2941	1	1
	NODE_46_length_23841_cov_16.2506	IncFIB(AP001918)	AP001918	21117-21798	1	0.9839
		etsC	KU664810	5050-5991	1	1
		etsC	DQ381420	6788-8158	1	1
		hlyF	NC_004998	16954-18063	1	1
		ompT	LT985319	15568-16521	1	0.999
		IS629	X51586	12698-14007	1	0.9779
	NODE_35_length_47831_cov_14.4916	IncFII	AY458016	40253-40513	1	1
		anr	AL391753	37917-38129	1	0.9577
		traJ	CU928146	5932-6621	1	1
		traJ	AY230886_AF237698	5932-6621	1	1
		traT	CXZR01000026	27029-27760	1	1
	NODE_20_length_90469_cov_19.7777	IncB/O/K/Z	CU928147	3809-3959	0.9934	0.9474
		traT	AY686591	37684-38310	1	0.9585
		traT	MF156268	37684-38310	1	0.9885
		ISSbo1	CP001062	256-1964	1	0.9608
171024_0307	NODE_67_length_4640_cov_18.6395	IncQ1	M28829.1	3990-4518	0.6646	1	1	1	1
		aph(6)-Id	M28829	136-972	1	1
		aph(3”)-Ib	AF321551	1775-972	1	1
		sul2	HQ840942	1836-2651	1	1
	NODE_64_length_5141_cov_20.5915	mph(A)	D16251	4040-4945	1	1
		IS6100	X53635	903-1782	1	1
	NODE_19_length_90693_cov_21.1086	IncI1	AP005147	12178-12319	1	0.9789
		blaCTX-M-1	DQ915955	17604-18479	1	1
		ISEc9	AJ242809	15868-17523	1	1
	NODE_26_length_55403_cov_19.929	IncFIC(FII)	AP001918	49154-49650	0.996	0.9579
		traJ	AF550679	14416-15105	1	0.9986
		traT	NC_011964	36060-36890	1	1
		anr	AL391753	47766-47978	1	0.9577
	NODE_53_length_9430_cov_20.6286	IncFIB(AP001918)	AP001918	7469-8150	1	0.9707
		hlyF	NC_011964	3545-4414	1	1
		ompT	LT985319	1919-2872	1	0.999
171024_0309	NODE_7_length_244430_cov_20.9568	blaTEM-1B	AY458016	238616-239476	1	1	1	1	1
		terC	CP007491	203804-204517	1	0.9902
		ISCfr1	AF550415	240132-241748	1	1
	NODE_23_length_15281_cov_56.285	sul2	AY034138	148-963	1	1
		aph(6)-Id	M28829	1827-2663	1	1
		tet(A)	AF534183	3924-5198	1	1
		floR	AF118107	5799-7012	0.9992	0.9819
		aph(3”)-Ib	AF321551	1024-1827	1	1
		ISVsa3	AJ289135	8131-9107	1	1
	NODE_4_length_519899_cov_22.9099	IncX1	EU370913	1764-2137	1	0.984
		blaCTX-M-1	DQ915955	168363-169238	1	1
		terC	MG591698	339677-340635	0.9928	0.9844
		tia	CP012112	147378-148115	1	1
		nlpI	CP000243	411396-412280	1	0.9977
		shiA	AF141323	139789-140832	1	0.9454
		shiA	CP058222	139789-140832	1	0.9454
		ISEc9	AJ242809	166627-168282	1	1
		IS629	X51586	164425-165734	1	0.9534
171024_0310	NODE_35_length_46697_cov_9.50172	IncX1	EU370913	28208-28581	1	0.9893	1	1	1
		qnrS1	AB187515	41354-42010	1	1
		Tn2	HM749967.1	34985-39934	1	0.9982
		ISKpn19	NC_010886	42759-45609	1	1
	NODE_84_length_10429_cov_10.1133	sul2	AY034138	2137-2952	1	1
		dfrA17	FJ460238	6152-6625	1	1
		aadA5	AF137361	5354-6142	1	1
		ISVsa3	AJ289135	609-1585	1	1
	NODE_73_length_14148_cov_8.91948	aph(3”)-Ib	AF313472	10081-9278	1	0.9975
		aph(3”)-Ib	AF024602	10081-9279	0.9988	0.9988
		tet(A)	AJ517790	11374-12573	1	1
		aph(3”)-Ib	AF321551	10081-9278	1	0.9975
		aph(3”)-Ib	AF321550	10081-9278	1	0.9975
		IS1133	Z12167	7978-9209	1	1
	NODE_54_length_28018_cov_9.89369	blaCTX-M-1	DQ915955	20254-21129	1	1
		ISEc9	AJ242809	18518-20173	1	1
	NODE_116_length_4675_cov_7.40303	IncFII	AY458016	677-935	0.9923	0.954
		anr	AL391753	3418-3630	1	0.9249
171024_0311	NODE_71_length_9020_cov_30.1571	qnrS1	AB187515	4106-4762	1	1	1	1	1
		blaLAP-2	EU159120	1652-2509	1	1
		ISKpn19	NC_010886	5511-8361	1	1
	NODE_75_length_5973_cov_34.8187	blaTEM-1B	AY458016	4951-5811	1	1
		blaCTX-M-27	AY156923	1433-558	1	1
		IS102	J01728	1436-2492	1	0.9262
	NODE_56_length_13588_cov_20.5332	mchF	CP003301	10339-12441	1	0.999
		mchC	CP003289	6891-8441	1	0.9981
		mchB	AE014075	6378-6619	0.8231	0.9918
		ISEc33	JF785549	3661-4813	1	0.9974
	NODE_30_length_53176_cov_30.5619	IncFII(pCoo)	CR942285	46620-46881	1	0.9618
		traT	NZ_CP032205	31992-32726	1	0.9986
171024_0312	NODE_51_length_9656_cov_5.75674	tet(A)	AJ517790	6882-8081	1	1	1	1	1
		Tn2	HM749967.1	128-5077	1	0.9998
		blaTEM-1C	FJ560503	1135-275	1	1
	NODE_62_length_3318_cov_302.174	Col440I	CP023920.1	1413-1526	1	0.9123
		qnrB19	EU432277	2030-2674	1	1
	NODE_47_length_13235_cov_8.02807	blaCMY-2	X91840	10045-11190	1	1
		ISEc9	AJ242809	11307-12962	1	1
	NODE_38_length_25437_cov_12.67	shiA	AF141323	129-828	0.6705	0.9443
		shiA	CP058222	129-828	0.6705	0.9443
		ISSso4	NC_007385	829-3467	0.9776	0.962
	NODE_52_length_9454_cov_6.78364	IncFIB(AP001918)	AP001918	7491-8172	1	0.9839
		ompT	LT985319	1942-2895	1	0.999
		hlyF	NC_004998	3328-4437	1	1
	NODE_29_length_41878_cov_6.74389	IncFII	AY458016	40395-40655	1	1
		traJ	AY230886_AF237698	6144-6833	1	1
		traJ	CU928146	6144-6833	1	1
		traT	CXZR01000026	27241-27972	1	1
		anr	AL391753	38129-38257	0.6056	0.969
171024_0313	NODE_39_length_30289_cov_16.7689	dfrA1	AJ238350	13022-13495	1	0.9979	1	1	1
		aadA1	JX185132	13588-14379	1	0.9975
		sul2	AY034138	1685-870	1	1
		blaTEM-190	JN416112	28472-29332	1	0.9989
		qacE	X68232	14543-14824	0.8468	1
		floR	AF118107	5863-7076	0.9992	0.9827
		aadA1	JQ414041	13588-14379	1	0.9975
		dfrA36	CP038791	2062-2649	1	1
		sul1	U12338	14884-15723	1	1
		blaTEM-84	AF427130	28472-29332	1	0.9988
		dfrA1	AF203818	13022-13495	1	0.9979
		dfrA1	X00926	13022-13495	1	0.9979
		IS5075	AF457211	26219-27545	1	0.9962
		ISVsa3	AJ289135	3911-4887	1	1
	NODE_5_length_237986_cov_18.3112	blaCMY-2	X91840	213798-214943	1	1
		cia	QMGM01000002	211963-212109	1	0.9864
		ISEc9	AJ242809	215060-216715	1	1
	NODE_30_length_54876_cov_15.5075	IncFIC(FII)	AP001918	4665-5161	0.996	0.9579
		anr	AL391753	6337-6549	1	0.9577
		traT	NC_011964	17425-18255	1	1
		traJ	AF550679	39210-39899	1	0.9986
	NODE_55_length_10242_cov_17.5449	IncFIB(AP001918)	AP001918	7600-8281	1	0.9839
		hlyF	NC_011964	3677-4546	1	1
		ompT	LT985319	2051-3004	1	0.999
171024_0314	NODE_35_length_55314_cov_14.2602	IncFII	AY458016	4056-4316	1	0.9962	0	1	0
		anr	AL391753	6443-6655	1	0.939
		cia	QMGM01000002	565-711	1	0.9864
		traT	UGAO01000002	16620-17351	1	1
		traJ	CP007150	39421-40107	1	0.9825
171024_0315	NODE_38_length_45736_cov_12.6033	IncFII	AY458016	3726-3987	1	0.9656	0	1	0
		anr	AL391753	6090-6302	1	0.9343
		traT	HG977148	16213-16947	1	1
		traJ	AF550679	38027-38716	1	1
	NODE_68_length_11280_cov_17.2337	IncFIB(AP001918)	AP001918	1283-1964	1	0.9839
		hlyF	NC_004998	5018-6127	1	0.9991
		ompT	LT985319	6560-7513	1	0.999
		IS629	X51586	9074-1-382	0.9992	0.971
	NODE_64_length_13156_cov_12.2816	iucC	UFZG01000001	6584-8326	1	1
		iutA	UFZG01000001	3027-5228	1	0.9995
		ISKox3	CP003684	1680-2990	0.9962	0.9111
	NODE_56_length_17699_cov_13.5063	iha	CP000970	15131-17218	1	0.999
		IS630	X05955	12245-13397	1	0.9783
171024_0316	NODE_79_length_8699_cov_15.996	qnrS1	AB187515	7464-8120	1	1	1	1	1
		ISKpn19	NC_010886	3338-6188	1	0.9993
	NODE_48_length_22626_cov_5.22063	IncFII(pRSB107)	AJ851089	1700-1961	1	0.9618
		traT	NC_007675	14537-15367	1	1
	NODE_34_length_35128_cov_9.04168	iutA	UGGG01000003	3042-5243	1	1
		iha	CP000970	18115-20202	1	1
		iucC	UGGG01000003	6599-8341	1	1
		IS630	X05955	21936-23088	1	0.9792
		ISKox3	CP003684	1695-3005	0.9962	0.9119
	NODE_73_length_10988_cov_6.61486	IncFIB(AP001918)	AP001918	1283-1964	1	0.9663
		hlyF	NC_004998	5018-6127	1	1
		ompT	LT985319	6560-7513	1	0.999
171024_0317	NODE_34_length_45497_cov_13.7196	IncI1	AP005147	35667-35808	1	0.993	1	1	1
		blaTEM-1B	AY458016	24594-25454	1	1
		Tn2	HM749967.1	24447-29396	1	0.9982
	NODE_51_length_6035_cov_11.2722	blaCTX-M-1	DQ915955	4534-5409	1	1
		ISEc9	AJ242809	2798-4453	1	1
	NODE_35_length_45121_cov_11.5153	IncFII	AY458016	3653-3914	1	0.9656
		traJ	AF550679	28697-29386	1	1
		anr	AL391753	6017-6229	1	0.9343
	NODE_45_length_10481_11.5366	IncFIB(AP001918)	AP001918	8518-9199	1	0.9839
		ompT	LT985319	2968-3921	1	0.999
		hlyF	NC_004998	4354-5463	1	1
171024_0318	NODE_53_length_21382_cov_21.5994	sitABCD	AY598030	1847-5278	0.9919	0.95	1	1	1
		iutA	UFZG01000001	10108-7907	1	0.9995
		iucC	UFZG01000001	11464-13206	1	1
		sitABCD	UFZG01000001	1847-2761	1	1
		ISKox3	CP003684	6560-7870	0.9962	0.9111
	NODE_69_length_13386_cov_28.1315	blaCMY-2	X91840	3467-4612	1	1
		sitA	UFYX01000005	1074-428	0.9985	0.9784
		cia	UDDL01000017	10295-12175	1	1
		ISSbo1	CP001062	1266-2974	1	0.9608
	NODE_26_length_70539_cov_21.484	ireA	AE014075	67468-69516	1	0.9995
		hra	CP006636	44052-44843	1	1
		IS629	X51586	64831-66140	0.9985	0.942
	NODE_55_length_20262_cov_38.5116	IncFIB(AP001918)	AP001918	1283-1964	1	0.9839
		hlyF	NC_004998	5018-6127	1	1
		ompT	LT985319	6560-7513	1	0.999
		IS629	X51586	9074-10383	1	0.9779
	NODE_61_length_17249_cov_26.9803	IncFII	AY458016	15705-15966	1	0.9656
		traT	HG977148	2745-3479	1	1
		anr	AL391753	13390-13602	1	0.9343
171024_0319	NODE_36_length_55657_cov_9.0418	IncFIC(FII)	AP001918	4037-4533	0.996	0.9579	0	1	0
		anr	AL391753	5709-5921	1	0.9624
		traJ	AF550679	38627-39316	1	0.9986
		traT	NC_011964	16842-17672	1	1
	NODE_82_length_9877_cov_9.26862	IncFIB(AP001918)	AP001918	1960-2641	1	0.9707
		ompT	LT985319	7237-8190	1	0.999
		hlyF	NC_011964	5695-6564	1	1
171110_0339	NODE_45_length_36964_cov_14.6937	IncFII	AY458016	35489-35750	1	0.9656	0	1	0
		anr	AL391753	33174-33386	1	0.9343
		traJ	AF550679	1449-760	1	1
		traT	HG977148	22529-23263	1	1
	NODE_71_length_12516_cov_15.1768	iha	CP000970	12035-9948	1	0.999
		IS630	X05955	7062-8214	1	0.9783
	NODE_79_length_10988_cov_13.7561	IncFIB(AP001918)	AP001918	1283-1964	1	0.9839
		hlyF	NC_004998	5018-6127	1	0.9991
		ompT	LT985319	6560-7513	1	0.999
		IS629	X51586	9074-10383	1	0.9779
	NODE_70-length_13156_cov_16.1322	iucC	UFZG01000001	6584-8326	1	1
		iutA	UFZG01000001	3027-5228	1	0.9995
		ISKox3	CP003684	1680-2990	0.9962	0.9111
	NODE_85_length_9650_cov_24.7562	astA	AB042002	326-442	1	1
		IS629	X51586	1116-2424	0.9992	0.9542
17110_0340	NODE_36_length_32737_cov_14.9476	IncX4	CP002895	24411-24784	1	1	1	1	1
		mcr-1.1	KP347127	27547-29172	1	1
	NODE_1_length_457005_cov_21.6493	blaCTX-M-1	DQ915955	355343-356218	1	1
		hlyE	ECU57430	271915-272831	0.9989	0.9902
		csgA	CP069646	163278-163733	1	0.989
		ISEc9	AJ242809	353607-355262	1	1
	NODE_44_length_19297_cov_7.5744	etsC	DQ381420	6960-8330	1	1
		hlyF	NC_004998	17126-18235	1	1
		ompT	LT985319	15740-16693	1	0.999
		etsC	KU664810	5222-6163	1	1
		IS629	X51586	12870-14179	1	0.9779
	NODE_32_length_40281_cov_9.18977	IncFII	AY458016	34119-34380	1	0.9656
		anr	AL391753	31804-32016	1	0.9343
		traT	HG977148	21159-21893	1	1
171110_0341	NODE_35_length_13958_cov_32.6501	qacL	NG_048048	6725-7225	0.93	0.9222	1	1	1
		aadA1	JQ414041	7295-8086	1	1
		sul3	AJ459418	4822-5613	1	1
		blaSHV-12	KF976405	1048-1908	1	1
		aadA2b	D43625	10479-9700	1	0.9987
		cmlA1	M64556	8179-9438	1	0.9992
		IS26	X00011	1982-2801	1	1
	NODE_31_length_2447_cov_35.1125	IncI1	AP005147	16563-16704	1	1
		tet(A)	AJ517790	22067-23266	1	0.9992
	NODE_13_length_168338_cov_29.2182	IncFIB(AP001918)	AP001918	106257-106938	1	0.9956
		IncFIC(FII)	AP001918	166178-166674	0.996	0.9579
		iroN	AF449498	139960-142137	1	1
		mchF	X57524	147318-149414	1	0.999
		etsC	DQ381420	119898-121268	1	1
		ompT	LT985319	111535-112488	1	0.999
		etsC	KU664810	122065-123006	1	1
		cvaC	X57525	149584-149895	1	1
		iss	DQ381420	129173-129481	1	0.9968
		anr	AL391753	167850-168062	1	0.9577
		tsh	AF218073	155536-159669	1	0.9995
		hlyF	NC_011964	109993-110862	1	1
		IS3	X02311	127823-129080	1	0.9984
		IS30	X00792	160573-161793	1	0.9984
		cn_35550_IS640	HE616528	70143-105693	0.9995	0.9826
171110_0342	NODE_24_length_52210_cov_10.7435	IncFII(pCoo)	CR942285	11925-12185	0.9962	0.9656	1	1	1
		blaTEM-1B	AY458016	6062-6922	1	1
		aac(3)-IId	EU022314	1090-230	1	0.9988
		traT	NZ_PXKC01000046	30730-31464	1	1
		traJ	AF550679	51383-52072	1	0.987
		anr	AL391753	21256-21468	1	0.9624
		ISCfr1	AF550415	3790-5406	1	1
	NODE_48_length_6319_cov_19.3102	sul2	AY034138	3934-4749	1	1
		ISVsa3	AJ289135	2406-3382	1	1
171110_0343	NODE_26_length_56092_cov_14.6749	IncFII	AY458016	44989-45250	1	0.9656	1	1	1
		aph(3”)-Ib	AF024602	54584-55386	0.9988	1
		aph(3”)-Ib	AF321550	54584-55387	1	0.9988
		aph(3”)-Ib	AF313472	54584-55387	1	0.9988
		aph(3”)-Ib	AF321551	54584-55387	1	0.9988
		aph(6)-Id	M28829	53748-54584	1	1
		traJ	AF550679	11284-11973	1	0.9826
		traT	NC_014615	32849-33580	1	1
	NODE_33_length_38657_cov_14.2494	IncI1	AP005147	22510-22651	1	1
		qacL	NG_048048	4051-4551	0.9399	0.9222
		aadA1	JQ414041	4621-5412	1	1
		tet(A)	AJ517790	15948-17147	1	0.9992
		sul3	AJ459418	2148-2939	1	1
		aadA2b	D43625	7026-7805	1	0.9987
		cmlA1	M64556	5505-6764	1	0.9992
	NODE_18_length_108117_cov_19.0856	IncX1	EU370913	80387-80760	1	0.9866
		blaSHV-12	KF976405	74525-75385	1	1
		cib	HQ114281	61870-63750	1	1
		IS26	X00011	75459-76278	1	1
	NODE_40_length_12333_cov_13.4084	IncFIB(AP001918)	AP001918	2287-2968	1	0.9839
		hlyF	NC_004998	6022-7131	1	1
		ompT	LT985319	7564-8517	1	0.999
		IS629	X51586	10078-11387	1	0.9779
171110_0344	NODE_50_length_18016_cov_29.3287	tet(A)	AJ517790	15242-16441	1	1	1	1	1
		Tn2	HM749967.1	8739-13688	1	0.9982
		blaTEM-1B	AY458016	12681-13541	1	1
	NODE_45_length_22095_cov_16.8897	floR	AF118107	20504-21717	0.9992	0.9819
		cib	KP198616	10090-11970	1	1
		ISVsa3	AJ289135	18409-19385	1	1
	NODE_21_length_82429_cov_27.8972	IncB/O/K/Z	FN868832	5750-5898	1	0.9799
		blaCMY-2	X91840	43180-44325	1	1
		traT	MF156268	40631-41257	1	0.9569
		traT	AY686591	40631-41257	1	0.9569
		ISEc9	AJ242809	41408-43063	1	1
	NODE_46_length_21521_cov_28.1619	IncFIB(AP001918)	AP001918	19558-20239	1	0.9839
		etsC	UGFJ01000001	6541-7848	1	1
		hlyF	UGFJ01000001	15394-16503	1	0.9982
		ompT	MG692627	14008-14961	1	1
		etsC	KU664810	4026-4967	1	0.9968
	NODE_69_length_5797_cov_27.8347	ireA	AE014075	2928-880	1	0.999
		IS629	X51586	4265-5565	0.9985	0.942
	NODE_49_length_18600_cov_34.7055	tsh	EU330199	2502-6635	1	0.9998
		IS30	X00792	7539-8759	1	0.9967
171110_0345	NODE_79_length_6702_cov_20.8316	IncFIB(AP001918)	AP001918	1962-2643	1	0.9839	0	1	0
		hlyF	UDEG01000036	5697-6446	1	1
171110_0346	NODE_76_length_9978_cov_12.019	tet(A)	AJ517790	7204-8403	1	1	1	1	1
		Tn2	HM749967.1	701-5650	1	0.9982
	NODE_13_length_107701_cov_14.1212	IncI1	AP005147	3835-3976	1	0.993
		sul2	AY034138	100116-99301	1	1
		dfrA17	FJ460238	103424-103897	1	1
		aadA5	AF137361	102505-103293	1	1
		blaCTX-M-1	DQ915955	22114-22989	1	1
		cib	KP198616	89454-91334	1	1
		IS26	X00011	101560-102379	1	1
		ISVsa3	AJ289135	97773-98749	1	0.999
		ISEc9	AJ242809	20378-22033	1	1
		ISSbo1	CP001062	128-1836	1	0.9608
	NODE_88_length_5692_cov_13.1495	ireA	AE014075	2823-775	1	0.999
		IS629	X51586	4151-5460	0.9985	0.942
	NODE_56_length_21521_cov_12.3686	IncFIB(AP001918)	AP001918	19558-20239	1	0.9839
		etsC	UGFJ01000001	6541-7848	1	1
		ompT	MG692627	14008-14961	1	1
		hlyF	UGFJ01000001	15394-16503	1	0.9982
		etsC	KU664810	4026-4967	1	0.9968
171110_0347	NODE_65_length_23829_cov_11.1849	iutA	UFZG01000001	3027-5228	1	0.9995	0	1	0
		iucC	UFZG01000001	6584-8326	1	1
		ISKox3	CP003684	1680-2990	0.9962	0.9111
	NODE_52_length_39383_cov_8.94116	IncFII	AY458016	3726-3987	1	0.9656
		anr	AL391753	6090-6302	1	0.9343
		traJ	AF550679	38027-38716	1	1
		traT	HG977148	16213-16947	1	1
	NODE_81_length_12482_cov_9.99134	iha	CP000970	2569-482	1	0.999
		IS630	X05955	4303-5455	1	0.9783
	NODE_90_length_11160_cov_11.2272	IncFIB(AP001918)	AP001918	9197-9878	1	0.9839
		ompT	LT985319	3648-4601	1	0.999
		hlyF	NC_004998	5034-6143	1	0.9991
		astA	AB042002	1-104	0.8889	1
		IS629	X51586	778-2087	1	0.9588
171110_0348	NODE_34_length_51576_cov_13.1322	IncFIB(AP001918)	AP001918	25782-26463	1	0.9839	1	1	1
		floR	AF118107	48592-49805	0.9992	0.9819
		cib	KP198616	38178-40058	1	1
		ompT	MG692627	20232-21185	1	1
		ireA	AE014075	2870-4918	1	0.999
		hlyF	UGFJ01000001	21618-22727	1	0.9982
		etsC	KU664810	10250-11191	1	0.9968
		etsC	UGFJ01000001	12765-14072	1	1
		IS629	X51586	233-1542	0.9985	0.942
		ISVsa3	AJ289135	46497-47473	1	1
		IS26	X00011	50057-50876	1	1
	NODE_31_length_64042_cov_13.9282	IncB/O/K/Z	FN868832	58438-58586	1	0.9799
		blaCMY-2	X91840	20011-21156	1	1
		traT	AY686591	23079-23705	1	0.9569
		traT	MF156268	23079-23705	1	0.9569
		ISEc9	AJ242809	21273-22928	1	1
171110_0349	NODE_27_length_37689_cov_29.6843	IncI1	AP005147	17530-17671	1	0.993	1	1	1
		tet(A)	AJ517790	24028-25227	1	1
		sul2	AY034138	28885-29700	1	1
		IS26	X00011	26622-27441	1	1
		ISVsa3	AJ289135	30252-31228	1	0.999
		ISSbo1	CP001062	19670-21378	1	0.9608
	NODE_60_length_3004_cov_41.8485	blaCTX-M-1	DQ915955	1738-2613	1	1
		ISEc9	AJ242809	2-1657	1	1
	NODE_35_length_23185_cov_22.6315	IncFIB(AP001918)	AP001918	21222-21903	1	0.9839
		hlyF	CP006635	17059-18168	1	1
		ompT	LT985319	15673-16626	1	0.999
		etsC	DQ381420	6907-8277	1	1
		etsC	KU664810	5169-6110	1	0.9989
		IS629	X51586	12817-14112	0.9893	0.9588
	NODE_28_length_33939_cov_21.4025	IncFIC(FII)	AP001918	20952-21448	0.996	0.9579
		cvaC	X57525	2398-2709	1	1
		anr	AL391753	22624-22836	1	0.9577
		tsh	AF218073	12483-8350	1	1
		traJ	AF550679	32473-33162	1	0.9971
		mchF	AF449498	132-2228	1	1
		IS100	Z32853	14557-16510	0.9995	0.9969
	NODE_43-length_13248_cov_24.1514	hha	(000)453331	7335-7514	0.8451	0.9167
		ISEc38	AJ303141	10165-11886	1	0.9506
	NODE_39_length_15856_cov_22.0429	mchF	CP003301	13623-15725	1	0.999
		ISSso4	NC_007385	8844-11482	0.9776	0.9616
